# Supplementary material for: Rare Copy Number Variants Contribute to Congenital Left-Sided Heart Disease
Source: PLoS Genet. 2012 Sep 6;8(9):e1002903. doi: 10.1371/journal.pgen.1002903 (PMC3435243; doi:10.1371/journal.pgen.1002903)
Supplement: Table S1 — Clinical characteristics of all affected individuals in the LS-CHD cohort with a rare CNV. Abnormal echocardiographic or electrocardiographic results are recorded. (XLSX) [file pgen.1002903.s006.xlsx]

## Sheet: (1) Phenotypes
COHORT_STATUS	Individual ID	Family ID	Gender	Sampling_Age	Phenotype
Affected LS-CHD	1	1	F	16	Partial AV canal. Subvalvular aortic stenosis. Mild aortic and mitral regurgitation.
Affected LS-CHD	16	5	M	12	Coarction of the aorta, bicuspid aortic valve, mild aortic stenosis
Affected LS-CHD	17	5	M	9	Coarctation of the aorta, subvalvar aortic stenosis, bicuspid aortic valve, mild aortic valve stenosis, mild aortic valve regurgitation, mild mitral valve regurgitation. Aortic root dilation. VSD.
Affected LS-CHD	19	5	F	44	Bicuspid aortic valve. Incomplete right bundle branch block.
Affected LS-CHD	20	5	M	44	Mild aortic valve anomaly. Aortic root dilation.
Affected LS-CHD	26	4	F	2	Bicuspid aortic valve.
Affected LS-CHD	81	16	F	8	Bicuspid aortic valve, aortic valve stenosis, s/p op. Trivial aortic valve regurgitation, trivial mitral regurgitation. Free pulmonary regurgitation. Fibroelastotic mitral valve pillars.
Affected LS-CHD	84	16	F	42	Bicuspid aortic valve. Dilation of the ascending aorta.
Affected LS-CHD	92	18	M	17	Bicuspid aortic valve, mild aortic valve stenosis, trivial aortic valve regurgitation. Dilation of ascending aorta.
Affected LS-CHD	96	18	F	49	S/p aortic valve replacement, trivial mitral, pulmonary and tricuspid regurgitation.
Affected LS-CHD	101	20	F	14	Bicuspid aortic valve, mild aortic valve regurgitation, dilation of ascending aorta.
Affected LS-CHD	102	20	F	8	Bicuspid aortic valve, mild aortic valve stenosis, trivial mitral valve regurgitation.
Affected LS-CHD	103	20	F	18	Bicuspid aortic valve, mild aortic vlave stenosis, trivial aortic valve regurgitaiton.
Affected LS-CHD	106	21	M	10	Bicuspid aortic valve, mild aortic valve stenosis, trivial aortic valve regurgitation.
§	107	21	F	29	Bicuspid aortic valve, moderate aortic valve stenosis, mild aortic valve regurgitation. Trivial mitral and tricuspid regurgitation.
Affected LS-CHD	115	23	M	6	Aortic valve dysplasia.
Affected LS-CHD	120	24	M	8	Bicuspid aortic valve, mild aortic valve stenosis and regurgitation. Dilation of the ascending aorta.
Affected LS-CHD	122	24	M	2	Aortic valve anomaly, partial fusion of right and left coronary leaflets.
Affected LS-CHD	123	24	M	33	Bicuspid aortic valve, trivial aortic regurgitation.
Affected LS-CHD	124	25	M	11	Bicuspid aortic valve, trivial aortic regurgitation.
Affected LS-CHD	127	25	F	40	Bicuspid aortic valve, mild aortic valve stenosis, trivial aortic valve regurgitation. Dilation of ascending aorta.
Affected LS-CHD	144	29	F	29	Bicuspid aortic valve. Aortic coarctation.
Affected LS-CHD	151	30	M	29	Mild aortic regurgitation.
Affected LS-CHD	228	38	M	10	Coarctation of the aorta; subvalvular, valvular and supravalvular aortic stenosis, s/p op. Dilation of ascending aorta. Right bundle branch block.
Affected LS-CHD	230	38	M	40	Mitral valve anomaly.
Affected LS-CHD	243	34	M	85	Severe aortic valve stenosis, s/p op. Patent foramen ovale.
Affected LS-CHD	244	39	F	11	Inferior right atrial rhythm. Coarctation of the aorta. Trivial to mild mitral regurgitation.
Affected LS-CHD	245	39	F	39	Small secundum ASD. Trivial mitral valve regurgitation.
Affected LS-CHD	246	39	M	43	Large patent foramen ovale with septal aneurysm.
Affected LS-CHD	285	46	F	31	Bicuspid aortic valve.
Affected LS-CHD	297	41	F	56	Mitral valve prolapse.
Affected LS-CHD	298	41	M	59	Left axis deviation. Dilation of aortic root.
Affected LS-CHD	303	34	F	51	Aortic valve anomaly. Trivial aortic regurgitation. Diastolic dysfunction.
Affected LS-CHD	347	43	F	43	Dilation of ascending aorta.
Affected LS-CHD	375	51	M	3	Coarctation of the aorta, bicuspid aortic valve, mild aortic valve regurgitation. Aortic root dilation. Left ventricular hypertrophy.
Affected LS-CHD	381	52	M	15	Aortic valve anomaly.
Affected LS-CHD	382	52	F	40	Aortic valve anomaly.
Affected LS-CHD	388	53	F	36	Bicuspid aortic valve, coarctation of the aorta, membranous VSD, supravalvular pulmonary stenosis. Dilation of the ascending aorta. Complete right bundle branch block, left axis deviation.
Affected LS-CHD	389	54	M	15	Partially anomalous pulmonary venous return, ligation of patent ductus arteriosus.
Affected LS-CHD	390	54	M	40	Aortic valve stenosis s/p op, mild aortic regurgitation. Mild dilation of left ventricle. Patent foramen ovale.
Affected LS-CHD	426	60	M	10	Aortic valve stenosis, moderate aortic regurgitation. Dilation of ascending aorta.
Affected LS-CHD	428	60	M	36	Aortic valve anomaly.
Affected LS-CHD	499	51	M	40	Incomplete right bundle branch block. Aortic root dilation.
Affected LS-CHD	599	43	F	45	Mitral valve anomaly, mild mitral regurgitation
Affected LS-CHD	607	8	M	11	Mild tricuspid valve regurgitation.
Affected LS-CHD	615	29	M	0	Dextrocardia. Agenesis of the right pulmonary artery, hypoplasia of the aortic isthmus, secundum atrial septal defect. Mild to moderate mitral stenosis. Moderate subvalvular aortic stenosis. Mild tricupsid regurgitation.
Affected LS-CHD	671	46	M	17	Sinus bradycardia. Aortic valve anomaly.
Affected LS-CHD	672	46	F	56	Non-specific T wave anomaly. Trivial mitral valve regurgitation.
Affected LS-CHD	679	65	M	36	Bicuspid aortic valve. Dilation of the aortic root. Trivial mitral regurgitation.
Affected LS-CHD	717	78	M	69	Mild hypoplasia of transverse aorta. Bicuspid aortic valve, mild aortic stenosis. Small secundum atrial septal defect. Mild tricuspid regurgitation.
Affected LS-CHD	722	77	M	4	Mitral valve anomaly, mild to moderate mitral regurgitation. Dilated left atrium. Mild tricuspid regurgitation. Palpitations.
Affected LS-CHD	723	77	F	34	Mitral valve anomaly, mild to moderate mitral regurgitation. Dilated left atrium. Mild tricuspid regurgitation.
Affected LS-CHD	818	82	M	36	Bicuspid aortic valve. Small secundum atrial septal defect. Dilation of the aortic root and ascending aorta.
Affected LS-CHD	834	79	F	15	Supravalvular aortic stenosis. Trivial aortic and pulmonary regurgitation. Left axis deviation.
Affected LS-CHD	853	90	F	43	Dilation of the aortic root.
Affected LS-CHD	3069	1000	M	5	Coarctation. Atrial septal defect.
					Grey shading denotes two individuals with very mild phenotypes, which may represent reduced penetrance. Rare CNVs detected in these individuals were not retained upon further prioritization.
