# Supplementary material for: Rare Copy Number Variants Contribute to Congenital Left-Sided Heart Disease
Source: PLoS Genet. 2012 Sep 6;8(9):e1002903. doi: 10.1371/journal.pgen.1002903 (PMC3435243; doi:10.1371/journal.pgen.1002903)
Supplement: Table S2 — CNV burden and de novo transmission rate. The CNV burden (number of autosomal CNVs, number of segments/sample, average segment size, and number of genes spanned by CNV) is given for affecteds and unaffecteds. De novo CNVs were determined within all available trios of examined families. (XLSX) [file pgen.1002903.s007.xlsx]

## Sheet: Sheet1
CNV burden	AFFECTED	UNAFFECTED
Number of autosomal CNVs	2530	4426
Number of segements/ sample	14.62	15.31
Average segment size	140.8	157.5
Number of genes spanned by CNVs	15.98	17.54
Calculation of de novo CNVs within all available trios of examined families
Number of full trios	53	41
Verified CNVs	256	239
Number of de novo CNV	6	3
De novo CNVs per transmission	0.0117188	0.00627615
