# Supplementary material for: Rare Copy Number Variants Contribute to Congenital Left-Sided Heart Disease
Source: PLoS Genet. 2012 Sep 6;8(9):e1002903. doi: 10.1371/journal.pgen.1002903 (PMC3435243; doi:10.1371/journal.pgen.1002903)
Supplement: Table S3 — CNV Regions enriched in LS-CHD cohort. A fitted logistic regression model in SAS 9.2 using PROC GLIMMIX conditional on pedigree membership for each CNV with family as a random effect and the number of copies of CNVs as a fixed effect was used. P-values less than 0.05 and those significant after Bonferroni correction were taken. (XLSX) [file pgen.1002903.s008.xlsx]

## Sheet: Sheet1
	Glimmx
	Q1										50% of the region covered by segemental duplications	CNVs present with 50% overlap and a population frequency of 0.01%	Refseq Genename
	CHR	Start	End	POOL	Estimate	StdErr	Probt	OR	Lower	Upper
	10	47030119	471652753	S364	-1.46529	0.633971	0.0412054	0.231011	0.0572316	0.932462	Yes	Yes	ANTXRL
	Q2
	CHR	Start	End	POOL	Estimate	StdErr	Probt	OR	Lower	Upper
	17	18302411	18394162	S18	-0.698644	0.270612	0.0141775	0.497259	0.287074	0.861335	Yes	Yes	LGALS9C, LOC220594, FAM106A, CCDC144B
	8	39354760	39407919	S163	0.702478	0.273105	0.0152997	2.01875	1.15572	3.52624	No	Yes	ADAM5P
	8	39417993	39506110	S162	0.702478	0.273105	0.0152997	2.01875	1.15572	3.52624	No	Yes	ADAM3A
	Q3
	CHR	Start	End	POOL	Estimate	StdErr	Probt	OR	Lower	Upper
	8	39354760	39407919	S163	0.734017	0.27131	0.0109843	2.08343	1.19803	3.6232	No	Yes	ADAM5P
	8	39417993	39506110	S162	0.734017	0.27131	0.0109843	2.08343	1.19803	3.6232	No	Yes	ADAM3A
	10	46570464	46570464	S379	-1.38904	0.629612	0.0433808	0.249316	0.0651527	0.954039	Yes	Yes	ANXA8
	10	47030119	47165275	S364	-1.22938	0.561817	0.0475134	0.292473	0.08689	0.984472	Yes	Yes	ANTXRL
	Fisher exact test
	Q1
		none significant
	Q2
CHR	Start	End	POOL	TYPE	Unaffected		Affected		All
					Freq	%	Freq	%	Freq	%
8	47532724	47573216	S1473	Normal	287	100	167	98.24	454	99.34	No	Yes	None
8	47532724	47573216	S1473	Deletion			3	1.76	3	0.66	No	Yes	None
	Q3
		none significant
