# Supplementary material for: Rare Copy Number Variants Contribute to Congenital Left-Sided Heart Disease
Source: PLoS Genet. 2012 Sep 6;8(9):e1002903. doi: 10.1371/journal.pgen.1002903 (PMC3435243; doi:10.1371/journal.pgen.1002903)
Supplement: Table S5 — Full list of unique inherited and de novo CNV identified in affected individuals with LS-CHD using stringent selection criteria. (XLSX) [file pgen.1002903.s010.xlsx]

## Sheet: Sheet1
Cohort Subgroup	Family ID	Individual ID	Copy Number State	Loss/Gain	Chr	Start	END	SIZE_KB	Mode of Transmission	Refseq Genename	Independent Confirmation Method and FiSH description	Used Probe ID
Affected LS-CHD	54	390	3	Gain	1	144191802	144946222	754.42	de novo	LIX1L,RBM8A,GNRHR2,PEX11B,ITGA10,ANKRD35,PIAS3,NUDT17,POLR3C,RNF115,CD160,PDZK1,GPR89A,GPR89C,PDZK1P1,NBPF11,NBPF24	QPCR	Hs01569494_cn
Affected LS-CHD	79	834	3	Gain	2	74218356	74330695	112.339	de novo	BOLA3, MOBL1B, MTHFD2, SLC4A5	QPCR	Hs00538426_cn
Affected LS-CHD	34	243	3	Gain	8	104431363	104947521	516.158	de novo	CTHRC1, SLC25A32, DCAF13, RIMS2	QPCR	Hs02243422_cn
Affected LS-CHD	65	679	1	Loss	11	42726476	42976567	250.091	de novo	none	FISH (del(11)(p12))	RP11-97G22
Affected LS-CHD	8	607	3	Gain	17	15694406	20495220	4800.81	de novo	ADORA2B,ZSWIM7,TTC19,NCOR1,PIGL,MIR1288,CENPV,UBB,TRPV2,NCRNA00188,SNORD49B,SNORD49A,SNORD65,C17orf76,ZNF287,ZNF624,CCDC144A,LOC162632,FAM106C,KRT16P2,TNFRSF13B,MPRIP,PLD6,FLCN,COPS3,NT5M,MED9,RASD1,PEMT,RAI1,SMCR5,SREBF1,MIR33B,TOM1L2,LRRC48,ATPAF2,C17orf39,DRG2,MYO15A,ALKBH5,LLGL1,FLII,SMCR7,TOP3A,SMCR8,SHMT1,EVPLL,LOC339240,LGALS9C,LOC220594,FAM106A,CCDC144B,TBC1D28,ZNF286B,FOXO3B,TRIM16L,FBXW…	QPCR/FISH dup(17)(p11.2)	Hs02551777_cn, SMS++
Affected LS-CHD	4	26	1	Loss	X	108477	2821400	2712.92	de novo	PLCXD1,PPP2R3B,SHOX,CRLF2,CSF2RA,IL3RA,SLC25A6,ASMTLAS,ASMTL,P2RY8,SFRS17A,ASMT,DHRSX,ZBED1,NCRNA00103,CD99,XG,XGPY2,GYG2
Affected LS-CHD	5	20	2	Gain	X	53335297	53482009	146.712	N/A	IQSEC2, SMC1A, RIBC1, HSD17B10	QPCR/FiSH ins(X;9)(p11.22;q12)	Hs01754886_cn, RP11-52N6+
Affected LS-CHD	38	228	1	Loss	1	73753866	73779001	25.135	inherited	none
Affected LS-CHD	54	389	1	Loss	2	108598687	108680879	82.192	inherited	LIMS1	QPCR	Hs02848736_cn
Affected LS-CHD	21	106	1	Loss	2	233488430	233543898	55.468	inherited	NGEF	QPCR	Hs00651977_cn
Affected LS-CHD	54	389	3	Gain	3	123892898	124232468	339.57	inherited	Parp14, HSPBAP1, DIRC2, SEMA5B	QPCR	Hs01755081_cn
Affected LS-CHD	24	120	3	Gain	4	63926513	64176145	249.632	inherited	none	QPCR	Hs06707014_cn
Affected LS-CHD	60	426	3	Gain	4	131644212	131739372	95.16	inherited	none
Affected LS-CHD	5	17	1	Loss	5	51389031	51554613	165.582	inherited	none
Affected LS-CHD	5	16	1	Loss	5	51389031	51557404	168.373	inherited	none
Affected LS-CHD	77	722	1	Loss	5	60317732	60498913	181.181	inherited	NDUFAF2, C5orf43
Affected LS-CHD	20	103	1	Loss	5	78479491	78521698	42.207	inherited	none
Affected LS-CHD	20	101	1	Loss	5	78481215	78521698	40.483	inherited	none
Affected LS-CHD	20	102	1	Loss	5	78486684	78521698	35.014	inherited	none
Affected LS-CHD	39	244	3	Gain	5	101223293	101283816	60.523	inherited	none
Affected LS-CHD	25	124	3	Gain	6	1601083	1666913	65.83	inherited	GMDS	QPCR	Hs04886930_cn
Affected LS-CHD	51	375	3	Gain	7	11200879	11349701	148.822	inherited	BC040327
Affected LS-CHD	5	17	3	Gain	8	52441446	52519681	78.235	inherited	PXDNL	QPCR	Hs03040889_cn
Affected LS-CHD	46	285	3	Gain	8	99168617	99210425	41.808	inherited	C8orf47, HRSP12, POP1
Affected LS-CHD	24	120	1	Loss	9	92468016	92504026	36.01	inherited	none
Affected LS-CHD	20	101	3	Gain	13	19597296	19638023	40.727	inherited	GJA3	QPCR	Hs01210797_cn
Affected LS-CHD	20	103	3	Gain	13	19602443	19639168	36.725	inherited	GJA3	QPCR	Hs01210797_cn
Affected LS-CHD	18	92	3	Gain	13	101933444	102326338	392.894	inherited	TPP2, C13orf39, C13orf40, C13orf27, KDELC1, BIVM, ERCC5	QPCR	Hs00678783_cn
Affected LS-CHD	39	244	1	Loss	14	20179566	20252782	73.216	inherited	OR6S1, ANG, RNASE4	QPCR	Hs02296376_cn
Affected LS-CHD	29	615	1	Loss	15	64745866	64767039	21.173	inherited	BC016970
Affected LS-CHD	5	17	2	Gain	X	53335297	53482009	146.712	inherited	IQSEC2, SMC1A, RIBC1, HSD17B10	QPCR/FiSH ins(X;9)(p11.22;q12)	Hs01754886_cn, RP11-52N6+
Affected LS-CHD	43	599	3	Gain	4	4060257	7883171	3822.91	N/A	OTOP1,TMEM128,LYAR,ZBTB49,D4S234E,STX18,MSX1,CYTL1,STK32B,C4orf6,EVC2,EVC,CRMP1,JAKMIP1,WFS1,PPP2R2C,MAN2B2,MRFAP1,LOC93622,S100P,MRFAP1L1,CNO,KIAA0232,TBC1D14,LOC100129931,CCDC96,TADA2B,GRPEL1,FLJ36777,SORCS2,PSAPL1,MIR4274,AFAP1AS,AFAP1	FISH dup(4)(p16.1)	RP11-89K12++
Affected LS-CHD	1	1	1	Loss	5	4011474	4033081	21.607	N/A	none
Affected LS-CHD	25	124	1	Loss	10	97709510	97738030	28.52	N/A	CC2D2B
Affected LS-CHD	20	102	4	Gain	11	47650914	47678797	27.883	N/A	AGBL2
Affected LS-CHD	46	285	3	Gain	11	48145324	48360733	215.409	N/A	PTPRJ, OR4B1, OR4X2, OR4X1, OR4C3, OR4C3, OR4C45
Affected LS-CHD	38	230	1	Loss	1	73754532	73779001	24.469	N/A	none
Affected LS-CHD	53	388	3	Gain	1	172319728	172466199	146.471	N/A	RABGAP1L
Affected LS-CHD	46	672	1	Loss	1	180116760	180163034	46.274	N/A	none
Affected LS-CHD	39	246	3	Gain	1	234610890	234695332	84.442	N/A	EDARADD
Affected LS-CHD	54	390	1	Loss	2	108600625	108681384	80.759	N/A	LIMS1	QPCR	Hs02848736_cn
Affected LS-CHD	39	246	1	Loss	2	123772424	123798371	25.947	N/A	none
Affected LS-CHD	21	107	1	Loss	2	233493259	233540754	47.495	N/A	NGEF	QPCR	Hs00651977_cn
Affected LS-CHD	54	390	3	Gain	3	123892898	124233095	340.197	N/A	Parp14, HSPBAP1, DIRC2, SEMA5B	QPCR	Hs01755081_cn
Affected LS-CHD	24	123	3	Gain	4	63924540	64176145	251.605	N/A	none	QPCR	Hs06707014_cn
Affected LS-CHD	78	717	1	Loss	4	110868747	110888710	19.963	N/A	PLA2G12A, CFI
Affected LS-CHD	39	246	1	Loss	4	130959465	130986341	26.876	N/A	BC041448
Affected LS-CHD	60	428	3	Gain	4	131644212	131739372	95.16	N/A	none
Affected LS-CHD	43	347	1	Loss	4	158769197	158790961	21.764	N/A	none
Affected LS-CHD	54	389	3	Gain	4	171600811	171704105	103.294	N/A	none
Affected LS-CHD	41	298	1	Loss	5	4011474	4031902	20.428	N/A	none
Affected LS-CHD	5	20	1	Loss	5	51389031	51554613	165.582	N/A	none
Affected LS-CHD	77	723	1	Loss	5	60317720	60503249	185.529	N/A	NDUFAF2, C5orf43
Affected LS-CHD	39	246	3	Gain	5	101230797	101283816	53.019	N/A	none
Affected LS-CHD	25	127	3	Gain	6	1602414	1674591	72.177	N/A	GMDS	QPCR	Hs04886930_cn
Affected LS-CHD	41	297	4	Gain	6	111394713	111459392	64.679	N/A	GTF3C6, BXDC1
Affected LS-CHD	51	499	3	Gain	7	11209468	11349545	140.077	N/A	BC040327
Affected LS-CHD	5	19	3	Gain	8	52441446	52519681	78.235	N/A	PXDNL	QPCR	Hs03040889_cn
Affected LS-CHD	46	671	1	Loss	8	93908877	93967374	58.497	N/A	AK128161, C8orf83
Affected LS-CHD	46	671	3	Gain	8	99174902	99210425	35.523	N/A	C8orf47, HRSP12, POP1
Affected LS-CHD	1000	3069	3	Gain	8	123571823	123624421	52.598	N/A	none
Affected LS-CHD	24	123	1	Loss	9	92472731	92504026	31.295	N/A	none
Affected LS-CHD	34	303	1	Loss	9	118728421	118748644	20.223	N/A	ASTN2
Affected LS-CHD	90	853	3	Gain	11	23743657	23828785	85.128	N/A	none
Affected LS-CHD	16	84	1	Loss	12	2116111	2140540	24.429	N/A	CACNA1C
Affected LS-CHD	82	818	3	Gain	13	75431225	75459484	28.259	N/A	none
Affected LS-CHD	18	96	3	Gain	13	101933444	102322146	388.702	N/A	TPP2, C13orf39, C13orf40, C13orf27, KDELC1, BIVM, ERCC5	QPCR	Hs00678783_cn
Affected LS-CHD	39	245	1	Loss	14	20179566	20258525	78.959	N/A	OR6S1, ANG, RNASE4	QPCR	Hs02296376_cn
Affected LS-CHD	29	144	1	Loss	15	64745866	64767039	21.173	N/A	BC016970
Affected LS-CHD	16	81	1	Loss	16	72328136	72380055	51.919	N/A	none
Affected LS-CHD	52	382	1	Loss	16	76510100	76590709	80.609	N/A	VAT1L	QPCR	Hs00614751_cn
Affected LS-CHD	30	151	3	Gain	17	46508751	46574631	65.88	N/A	SPAG9
Affected LS-CHD	24	122	4	Gain	x	297864	371142	73.278	N/A	none
