# Supplementary material for: Rare Copy Number Variants Contribute to Congenital Left-Sided Heart Disease
Source: PLoS Genet. 2012 Sep 6;8(9):e1002903. doi: 10.1371/journal.pgen.1002903 (PMC3435243; doi:10.1371/journal.pgen.1002903)
Supplement: Table S6 — LS-CHD related gene subsets for enrichment test. Gene subsets for key processes involved in LS-CDH were downloaded from Ingenuity. (XLSX) [file pgen.1002903.s011.xlsx]

## Sheet: Sheet1
Targeted mouse models with cardiac phenotypes	Chondrocyte development	Bone development	Valve development	Left ventricle morphogenesis	Angiogenesis
ACVR1	25-dihydroxyvitaminD3	ACVR1	ABCC8	ADCY5	ACP1
ACVR2B	ACAN	ADRB2	APOB	APLN	ACVR1
ACVRL1	ACVR1	AKT1	ATP2A2	ADRB1	ACVRL1
ADAM12	ACVRL1	AKT2	BGLAP	ABCC9	ADA
ADAM17	ADAMTS7	ALDH1A1	CRP	ADM	ADAM17
ADAM19	ADIPOQ	ALX1	CTNNB1	ARG2	ADAMTS1
ADAM9	ATM	ALX4	ELN	CYP11B2	ADAMTS8
ADRBK1	AVP	ARHGEF7	FURIN	ADRB2	ADORA2A
AGTR1	BCL2	BCL2	GTF2I	CAMK4	ADORA2B
ALDH1A2	BCL2L11	BMP2	GTF2IRD1	DVL1	ADRA1B
APC	BMP2	BMP4	HMGCR	CAV1	ADRA2B
APOE	BMP4	BMP6	IBSP	CREM	AGER
ATE1	BMPR1A	BMPR1A	ICAM1	CRYAB	AGGF1
ATP2A2	BMPR1B	CALCB	KCNJ5	EPO	AGT
AXIN1	CASP9	CALCR	KCNJ11	ITGB1	AGTR1
BMP1	CASR	CASP3	KLF15	RXRA	AGTR2
BMP10	CCND1	CD9	LDLR	CCR2	AHR
BMP2	CDKN1A	CD81	LIMK1	GSK3B	AKT1
BMP4	CHRDL2	CDX1	LRP5	TNF	AMOT
BMPR1A	CHST11	CHST11	MLXIPL	ABCC8	ANG
BMPR2	COL11A1	CHUK	MMP2	ADORA3	ANGPT1
BTC	COL11A2	COL9A1	MMP3	AGTR1	ANGPT2
CALR	COL2A1	CSF1	MMP9	ANGPT2	ANGPTL1
CAV1	CST5	CYP26A1	MMP1	APOA1	ANGPTL2
CAV3	CTGF	CYP27B1	NPPA	NFKB1	ANGPTL3
CCND1	CYTL1	DLL3	NPPC	PIM1	ANGPTL4
CCND2	DICER1	DLX5	NPR1	BGN	ANXA2
CCND3	DMP1	E2F1	NPR2	AGT	AOC3
CCNE1	E2F1	EGR2	PDE5A	ADRBK1	APH1A
CCNE2	E2F2	EN1	PPARG	IFNG	APOE
CDH2	E2F3	ENPP1	RUNX2	ADRB3	APOH
CDK2	ECM1	ESRRA	SCARB2	EPOR	ARHGAP24
CDK4	EGF	FGF1	SOX9	GLP1R	ATG5
CFC1	EGFR	FGF8	SPP1	SLC9A1	ATP5B
CFC1B	EIF2AK3	FGF18	SREBF1	ELN	ATP7A
CHD7	EXT2	FGFR2	TIMP1	VAV2	ATPIF1
CHMP5	FAS	FGFR3	TIMP2	ADRA2A	B4GALT1
CHRD	FGF1	FOXC2	TNF	GPX1	BAI1
CITED2	FGF18	GAS1	TTN	PTGIR	BAK1
COL2A1	FGF2	GCM2	VCAM1	PTGES	BAX
CREBBP	FGF9	GFRA4	WNT3	RAF1	BCL2
CRKL	FGFR1	GJA1	LECT1	BNIP3	BDKRB2
CST3	FGFR3	GPC3	APOE	NRG1	BDNF
CTBP2	FLNB	GSC	EFEMP2	LPL	BMP2
CXADR	FN1	HDAC5	FGF8	LMNA	BMP4
CXCL12	FOSL2	HES7	PLCE1	INSR	BMPR1A
CXCR4	GABBR1	HIF1A	NFATC1	IL6ST	BMX
CYP26A1	GADD45B	HIP1	ADAM19	ADRA2C	BPI
DAND5	GAS7	HIP1R	NTRK3	ANGPTL4	BTC
DISP1	GDF5	HOXA2	SLC6A4	IL1B	BTG1
DLL1	GGT1	HOXA4		TBXA2R	C1GALT1
DLL4	GH1	HOXA10			CALR
DNAH11	GHR	HOXA11		REN	CAMP
DNMT3B	GLI3	HOXA13		CALCA	CANX
DVL1	GRN	HOXB8		CSF1	CASP8
DVL2	HOXA11	HOXC10		CAMK2D	CAV1
DYNC2H1	HOXD11	HOXC8		CAV3	CBL
DYNC2LI1	HSPG2	HOXD8		F3	CCL1
ECE1	IGF1	HOXD10		PARP1	CCL13
ECE2	IGFBP1	HOXD11		MAP3K5	CCL2
EDN1	IGFBP3	HOXD12		RHOA	CCND1
EDNRA	IGFBP6	HOXD13		SMAD3	CD151
EFNB2	IHH	HSF1		STAT3	CD36
EGFR	IKBKB	HSF4		CCL13	CD40
EGLN1	IL13	LMO4		PRDX3	CD40LG
ENG	IL17A	LRP2		RLN2	CDH5
EP300	IL18	MBTPS1		CORT	CDKN2A
EPHB4	IL1B	MEOX1		DYSF	CHRNA7
ERBB2	IL4	MMP2		CTF1	CMA1
ERBB3	INS	MMP9		MDK	COL18A1
ERBB4	IRS1	MMP13		NOS1	COL4A1
F2R	ITGA5	MMP14		PPP3R1	COL4A2
FBN1	ITGB1	MSGN1		VEGFA	COL4A3
FGF10	JUN	NDST1		CNR2	CRHR2
FGF19	MAPK14	NFIX		STK4	CSF2
FGF2	MAPK8	NKX3-2		GNAS	CSF3
FGF8	MAPK9	NOG		EDN1	CSH1
FGF9	MBTPS1	NR3C1		NOS3	CSPG4
FGFR1	MEF2C	NR4A3		S100A1	CST3
FGFR2	MEF2D	OTX2		CCNA2	CTGF
FKBP1A	MGP	PAX3		KIT	CTNNB1
FKBP1B	MMP13	PBX1		PNPLA8	CTSB
FLNA	MMP9	PCSK5		SPEG	CTSS
FOXC1	MSX2	PDGFA		CASQ2	CX3CL1
FOXC2	NFKB1	PDGFC		EP300	CX3CR1
FOXG1	NFKB2	PDGFRA		F2R	CXCL10
FOXH1	NOG	PHC1		GAB1	CXCL12
FOXJ1	NPPC	PHC2		GAB2	CXCL14
FOXM1	PANX3	PITX1		KLF15	CXCL6
FOXO1	PBX1	PITX2		MARCKSL1	CXCR4
FOXP1	PITX1	PLEKHO1		MMP9	CYR61
FOXP4	PPARG	POSTN		MPO	DBH
FREM2	PPBP	PRL		PLAU	DDAH1
FURIN	PRKCA			PTK2	DEFA1
FXN	PRKG2	PTGER4		SERPINE1	DEFA3
GAB1	PTH	PTHLH		SLC2A1	DGKA
GAS1	PTHLH	PTK2B		SPP1	DICER1
GATA4	RAB23	RBL1		TGFBR2	DLL4
GATA6	RARA	RBL2		TIMP1	DRD2
GBX2	RB1	RDH10		IL10	E2F1
GDF1	RBL1	ROR1		TAC1	EAF2
GJA1	RBL2	RSAD2		TRPV1	ECM1
GJA5	RECK	RUNX2		SLC18A3	ECT2
GJC1	RELA	SFRP1		UCN2	EDIL3
GNA11	RUNX2	SHH		GSK3A	EDN1
GNAQ	RUNX3	SLC34A1		HDAC9	EDNRA
GYS1	SF3B4	SMURF1		KLK2	EFNA1
HAND1	SHOX	SOX6		TNNT2	EFNB2
HAND2	SHOX2	SOX9		EGFR	EGF
HAS2	SMAD1	SOX5		ESR2	EGLN1
HBEGF	SMAD2	SP7		FGF23	ELK3
HDAC5	SMAD3	STAT1		HTR2B	ELN
HDAC7	SMAD5	SUMF1		IL1RL1	ENG
HDAC9	SMAD6	TBX1		KCNJ11	ENPEP
HEY1	SMAD7	TBX15		LEP	EPAS1
HEY2	SMAD9	TBX18		MMP1	EPGN
HGS	SMO	TGFB1		MYH7	EPHA2
HHEX	SOX9	TGFB2		NPPA	EPHB2
HIF1A	STAT1	TGFB3		PBX1	EPHB3
HOXA3	STC1	TGFBR2		PBX2	EPHB4
HSPG2	TGFB1	THRB		PBX3	EPO
HTR1B	THRB	TNFRSF11B		PPARGC1A	ERAP1
IFT172	TNF	TRAF4		PPP3CB	ERBB2
IFT57	TNFSF11	TULP3		RCAN1	ETS1
IFT88	TP53	TWSG1		TPM1	ETV6
INVS	VDR	UNCX		DGCR8	F11R
ISL1	VEGFA	VEGFA		MAP2K5	F2
JAG1	WNT5A	VHL		NCF1	F2R
JARID2	WNT5B	ZIC3			F2RL1
JMJD6	WNT7A	ZNF675			F3
JUN	XDH	E2F1			FAS
JUP		CREBBP			FASLG
KDR		SMAD3			FBLN5
KIF3A		TNFSF12			FBXW7
KIF3B					FGF1
KL					FGF10
KRIT1					FGF13
KRT19					FGF18
LATS2					FGF2
LOX					FGF3
LY6E					FGF4
MAP2K5					FGF5
MAP3K7					FGF6
MAP3K7IP1					FGF7
MAPK7					FGF8
MED1					FGF9
MED24					FGFR1
MEF2C					FGFR2
MEN1					FIGF
MESP1					FLT1
MGAT1					FLT4
MGRN1					FN1
MIB1					FOLH1
MIXL1					FOXC1
MKL1					FOXC2
MKL2					FOXM1
MOSPD3					FOXO4
MYCN					FSHR
MYH10					FZD5
MYL2					GATA2
MYL7					GATA4
MYST3					GBX2
NCKAP1					GCH1
NCOA6					GH1
NF1					GH2
NFATC1					GNA13
NKX2-5					GPX1
NODAL					HAND1
NOG					HDAC1
NOS3					HGF
NOTCH1					HHEX
NOTCH2					HIF1A
NR2F2					HIF3A
NRG1					HMGB1
NRP1					HMOX1
NRP2					HOXA3
NTF3					HOXB3
NTRK3					HOXD3
OFD1					HPSE
OSR1					HRAS
OVOL2					HRG
PAX3					HS6ST1
PBRM1					HTATIP2
PCSK6					ID1
PDGFA					ID3
PDGFC					IFNG
PDGFRA					IGF2R
PDLIM3					IHH
PDPK1					IL12A
PITX2					IL13
PKD1					IL15
PKD2					IL17B
PLCE1					IL17F
PLXND1					IL18
PNPLA2					IL18BP
POR					IL1A
POSTN					IL1B
PPARG					IL1RN
PRKAR1A					IL20
PRRX1					IL24
PRRX2					IL4
PSEN1					IL6
PSEN2					IL8
PTEN					INHBA
PTPN11					ITGA1
RARA					ITGA2
RARB					ITGA4
RARG					ITGA9
RBL2					ITGAV
RBP4					ITGB1
RERE					ITGB2
RFX3					ITGB3
ROR1					ITGB5
ROR2					JAM3
RTTN					JUN
RXRA					KDR
SALL1					KITLG
SALL4					KLF2
SEMA3C					KLF5
SGSH					KLHL20
SHC1					KNG1
SHH					LAMA5
SIRT1					LAMC1
SLC6A4					LECT1
SLC8A1					LEP
SMAD1					LEPR
SMAD2					LGALS3
SMAD4					MAP3K3
SMAD5					MAP3K5
SMAD6					MAP3K6
SMO					MAP3K7
SMYD1					MAPK14
SOX11					MAPK7
SOX4					MED1
SOX9					MEF2C
SRF					MEIS1
SSR1					MEN1
SUFU					MEOX2
TAL1					MET
TBX1					MKL2
TBX2					MMP1
TBX20					MMP14
TBX5					MMP2
TCEB3					MMP3
TFAP2A					MMP9
TGFB2					MYB
TGFBR2					MYC
TGFBR3					MYH9
TH					MYL7
THBS1					NCL
TLL1					NF1
TMOD1					NOG
TXNRD2					NOS1
UBR1					NOS3
UBR2					NOTCH4
VCAM1					NOX1
VCAN					NPPB
VCL					NPR1
VEGFA					NPTX1
VEZF1					NR2F2
WASF2					NRG1
WRN					NRG2
ZFPM1					NRP1
ZFPM2					NRP2
ZIC3					NTN1
					OSM
					OVOL2
					PDE2A
					PDGFA
					PDGFB
					PF4
					PGF
					PGK1
					PIGF
					PIK3CG
					PIK3R1
					PITX2
					PKNOX1
					PLAT
					PLAU
					PLAUR
					PLCD1
					PLCD3
					PLG
					PLXNB1
					PLXND1
					PML
					PNPLA6
					POFUT1
					PRL
					PROK1
					PROK2
					PTEN
					PTGER2
					PTGER4
					PTGES
					PTGS2
					PTHLH
					PTK2
					PTK2B
					PTPRB
					PTPRM
					PTX3
					RBL2
					RBM15
					RBPJ
					RECK
					RELA
					RGS5
					RHOB
					RNH1
					ROBO4
					RTN4
					RUNX1
					S1PR1
					SCG2
					SCPEP1
					SEMA3A
					SEMA3C
					SEMA3F
					SEMA5A
					SERPINB5
					SERPINC1
					SERPINE1
					SERPINF1
					SHC1
					SHH
					SLC6A4
					SLURP1
					SMAD4
					SMAD5
					SMOC2
					SOX17
					SOX18
					SPARC
					SPHK1
					SPINK5
					SRF
					SST
					STAB1
					TAC1
					TAL1
					TBX1
					TBX20
					TBX4
					TBXA2R
					TEK
					TGFA
					TGFB1
					TGFB2
					TGFBR2
					TGM2
					THBS1
					THBS2
					THY1
					TIE1
					TIMP1
					TIMP2
					TIMP3
					TLR4
					TM4SF1
					TNF
					TNFRSF12A
					TNFRSF1A
					TNFSF12
					TNNI3
					TP53
					TPH1
					TRPC6
					TYMP
					UBP1
					UTS2
					UTS2R
					VASH1
					VCAM1
					VEGFA
					VEGFC
					VEZF1
					VHL
					WARS
					WASF2
