# Supplementary material for: Rare Copy Number Variants Contribute to Congenital Left-Sided Heart Disease
Source: PLoS Genet. 2012 Sep 6;8(9):e1002903. doi: 10.1371/journal.pgen.1002903 (PMC3435243; doi:10.1371/journal.pgen.1002903)
Supplement: Table S7 — Pathway analysis. An empirical significance test based on a regression framework was used for enrichment testing of the LS-CHD pathway genes relative to all and all genic CNVs. (XLSX) [file pgen.1002903.s012.xlsx]

## Sheet: Sheet1
All CNVs
Enrichment of Angiogenesis Pathway genes CNVs, relative to all CNVs	Enrichment of Mouse CHD Pathway genes CNVs, relative to all CNVs	Enrichment of Left Ventricle Pathway genes CNVs, relative to all CNVs	Enrichment of Valve Pathway genes CNVs, relative to all CNVs	Enrichment of Bone development Pathway genes CNVs, relative to all CNVs	Enrichment of chondrocyte development Pathway genes CNVs, relative to all CNVs	Enrichment of angiogenesis and Mouse CHD Pathway genes CNVs, relative to all CNVs
TEST BETA P	TEST BETA P	TEST BETA P	TEST BETA P	TEST BETA P	TEST BETA P	TEST BETA P
GCNT 0.652171 0.00762617	GCNT -0.0988412 0.875242	GCNT -20.5673 0.998641	GCNT 0.205728 0.7915	GCNT 0 1	GCNT 22.1812 0.999274	GCNT 0.511049 0.016948
NSEG -0.0468962 0.0497132	NSEG -0.0382914 0.103995	NSEG -0.0360072 0.131027	NSEG -0.0380082 0.106609	NSEG 0 1	NSEG -0.0395281 0.0941234	NSEG -0.0447124 0.0602619
AVGKB -0.00190862 0.196512	AVGKB -0.00187762 0.201997	AVGKB -0.00190771 0.192797	AVGKB -0.00191081 0.192684	AVGKB 0 1	AVGKB -0.00212465 0.159267	AVGKB -0.00200267 0.179228
All genic CNVs
Enrichment of Angiogenesis Pathway genes CNVs, relative to all genic CNVs	Enrichment of Mouse CHD Pathway genes CNVs, relative to all genic CNVs	Enrichment of Left Ventricle Pathway genes CNVs, relative to all genic CNVs	Enrichment of Valve Pathway genes CNVs, relative to all genic CNVs	Enrichment of Bone development Pathway genes CNVs, relative to all genic CNVs	Enrichment of chondrocyte development Pathway genes CNVs, relative to all genic CNVs	Enrichment of angiogenesis and Mouse CHD Pathway genes CNVs, relative to all genic CNVs
TEST BETA P	TEST BETA P	TEST BETA P	TEST BETA P	TEST BETA P	TEST BETA P	TEST BETA P
GCNT 0.64501 0.00866983	GCNT -0.0829842 0.894811	GCNT -20.4502 0.998643	GCNT 0.323683 0.67763	GCNT 0 1	GCNT 22.2616 0.999271	GCNT 0.504433 0.019401
NSEG -0.0808881 0.0203388	NSEG -0.0707353 0.0389668	NSEG -0.066729 0.0556794	NSEG -0.0715797 0.0370809	NSEG 0 1	NSEG -0.0731827 0.0332715	NSEG -0.0783909 0.0238836
AVGKB -0.00109585 0.141203	AVGKB -0.00110838 0.135696	AVGKB -0.00109864 0.136254	AVGKB -0.00111819 0.131137	AVGKB 0 1	AVGKB -0.00123838 0.103047	AVGKB -0.00113923 0.128304
