# Supplementary material for: Rare Copy Number Variants Contribute to Congenital Left-Sided Heart Disease
Source: PLoS Genet. 2012 Sep 6;8(9):e1002903. doi: 10.1371/journal.pgen.1002903 (PMC3435243; doi:10.1371/journal.pgen.1002903)
Supplement: Table S8 — Endeavour prioritization list for the LS-CHD cohort. The enriched angiogenesis dataset was used to prioritize candidate genes for LS-CHD pathogenesis to generate a global ranking using order statistics. (XLSX) [file pgen.1002903.s013.xlsx]

## Sheet: Sheet1
gene	symbol	description	Global prioritization score	rank	rank ratio	Annotation - EnsemblEst score	rank	rank ratio	Annotation - GeneOntology score	rank	rank ratio	Annotation - Interpro score	rank	rank ratio	Annotation - Kegg score	rank	rank ratio	Annotation - Swissprot score	rank	rank ratio	Blast score	rank	rank ratio	CisRegModule score	rank	rank ratio	Expression - SonEtAl score	rank	rank ratio	Expression - SuEtAl score	rank	rank ratio	Interaction - Bind score	rank	rank ratio	Interaction - BioGrid score	rank	rank ratio	Interaction - Hprd score	rank	rank ratio	Interaction - InNetDb score	rank	rank ratio	Interaction - Intact score	rank	rank ratio	Interaction - Mint score	rank
ENSG00000149177	PTPRJ	Receptor-type tyrosine-protein phosphatase eta precursor (EC 3.1.3.48) (Protein-tyrosine phosphatase eta) (R-PTP-eta) (HPTP eta) (Protein- tyrosine phosphatase receptor type J) (Density-enhanced phosphatase 1) (DEP-1) (CD148 antigen). [Source:Uniprot/SWISSPROT;Acc:Q12913]	1	0.000112	0.00699	60	5.19e-109	0.522	3	0	0.0248	11	1	0.533	18	2.62e-05	0.45	4	2.37e-210	0.0325	6	1.41e-114	0.042	4	0.0302	0.069	6	0.67	0.0577	58	0.818	0.63	71	none	0.594	10	1.22	0.0629	7	1.09	0.049	13	1.07	0.0909	40	none	0.608	43	none
ENSG00000166484	MAPK7	Mitogen-activated protein kinase 7 (EC 2.7.11.24) (Extracellular signal-regulated kinase 5) (ERK-5) (ERK4) (BMK1 kinase). [Source:Uniprot/SWISSPROT;Acc:Q13164]	2	0.000122	0.014	43	8.36e-131	0.374	53	0	0.438	4	0.0194	0.0333	9	2.38e-20	0.225	98	1.08e-06	0.797	3	1e-163	0.014	60	none	none	23	0.701	0.221	18	0.678	0.196	1	1	0.014	1	1	0.028	1	1	0.021	1	1	0.028	1	1	0.00699	16	none
ENSG00000181784	ANG|RNASE4	Ribonuclease 4 precursor (EC 3.1.27.-) (RNase 4). [Source:Uniprot/SWISSPROT;Acc:P34096]	3	0.000376	0.021	3	7.34e-157	0.0261	1	0	0.00826	9	1	0.533	43	none	none	1	3.94e-268	0.00813	67	31.6	0.469	29	0.148	0.5	24	0.701	0.231	72	0.842	0.783	3	1	0.014	36	none	0.622	29	2	0.21	18	1.11	0.126	21	2.5	0.147	28	none
ENSG00000141027	NCOR1	Nuclear receptor corepressor 1 (N-CoR1) (N-CoR). [Source:Uniprot/SWISSPROT;Acc:O75376]	4	0.000937	0.028	50	1.43e-120	0.435	24	0	0.198	29	1	0.533	23	0.0249	0.575	74	4.17e-19	0.602	45	2.02	0.315	82	none	none	62	0.767	0.596	9	0.642	0.0978	7	2	0.0839	12	1.36	0.0839	17	1.36	0.119	10	1.06	0.0699	19	2.33	0.133	10	2
ENSG00000177731	FLII	Protein flightless-1 homolog. [Source:Uniprot/SWISSPROT;Acc:Q13045]	5	0.00187	0.035	14	1.88e-148	0.122	12	0	0.0992	19	1	0.533	48	none	none	31	3.58e-78	0.252	23	6.32e-10	0.161	69	none	none	67	0.774	0.644	1	0.607	0.0109	28	none	0.594	29	5	0.203	50	4	0.35	17	1.11	0.119	28	4	0.196	33	none
ENSG00000166482	MFAP4	Microfibril-associated glycoprotein 4 precursor. [Source:Uniprot/SWISSPROT;Acc:P55083]	6	0.00288	0.042	21	1.17e-145	0.183	35	0	0.289	6	0.136	0.05	42	none	none	3	1.82e-214	0.0244	8	3.16e-48	0.0559	34	none	0.776	1	0.652	0.00962	40	0.771	0.435	54	none	0.594	72	none	0.622	83	none	0.692	7	1	0.028	35	none	0.608	38	none
ENSG00000143127	ITGA10	Integrin alpha-10 precursor. [Source:Uniprot/SWISSPROT;Acc:O75578]	7	0.00348	0.049	125	none	none	36	0	0.298	7	0.475	0.0583	3	3.68e-44	0.075	15	3.83e-147	0.122	4	1e-158	0.028	61	none	none	74	0.782	0.712	35	0.739	0.38	53	none	0.594	4	1	0.028	3	1	0.021	14	1.09	0.0979	41	none	0.608	44	none
ENSG00000170425	ADORA2B	Adenosine A2b receptor. [Source:Uniprot/SWISSPROT;Acc:P29275]	8	0.00379	0.0559	76	2.29e-95	0.661	13	0	0.107	20	1	0.533	11	4.76e-16	0.275	37	1.56e-64	0.301	2	1e-163	0.014	59	none	none	56	0.76	0.538	29	0.721	0.315	47	none	0.594	2	1	0.028	2	1	0.021	2	1	0.028	31	none	0.608	35	none
ENSG00000141030	COPS3	COP9 signalosome complex subunit 3 (Signalosome subunit 3) (SGN3) (JAB1-containing signalosome subunit 3). [Source:Uniprot/SWISSPROT;Acc:Q9UNS2]	9	0.00379	0.0629	15	3.91e-148	0.13	20	0	0.165	26	1	0.533	51	none	none	54	5.52e-42	0.431	66	29.7	0.462	96	none	none	14	0.691	0.135	19	0.678	0.207	27	5	0.189	13	1.4	0.0909	9	1.14	0.0629	66	2.6	0.462	9	1.6	0.0629	2	1
ENSG00000163132	MSX1	Homeobox protein MSX-1 (Msh homeobox 1-like protein) (Hox-7). [Source:Uniprot/SWISSPROT;Acc:P28360]	10	0.0049	0.0699	67	4.63e-106	0.583	4	0	0.0331	12	1	0.533	44	none	none	61	1.98e-35	0.496	19	5.48e-14	0.133	2	0.0284	0.0345	63	0.768	0.606	83	0.865	0.902	89	none	0.594	21	1.8	0.147	18	1.38	0.126	24	1.14	0.168	45	none	0.608	48	none
ENSG00000169756	LIMS1	LIM and senescent cell antigen-like-containing domain protein 1 (Particularly interesting new Cys-His protein 1) (PINCH-1) (Renal carcinoma antigen NY-REN-48). [Source:Uniprot/SWISSPROT;Acc:P48059]	11	0.00496	0.0769	56	8.57e-113	0.487	94	2.45e-277	0.777	86	1	0.533	90	none	none	26	8.97e-103	0.211	102	115	0.713	115	none	none	60	0.764	0.577	4	0.625	0.0435	22	2.5	0.154	11	1.25	0.0769	16	1.3	0.112	50	1.5	0.357	8	1.5	0.042	3	1.2
ENSG00000151067	CACNA1C	Voltage-dependent L-type calcium channel subunit alpha-1C (Voltage- gated calcium channel subunit alpha Cav1.2) (Calcium channel, L type, alpha-1 polypeptide, isoform 1, cardiac muscle). [Source:Uniprot/SWISSPROT;Acc:Q13936]	12	0.00734	0.0839	103	7e-51	0.896	17	0	0.14	23	1	0.533	6	1.32e-25	0.15	13	1.72e-153	0.106	10	1.41e-43	0.0699	27	0.123	0.466	42	0.736	0.404	102	none	none	105	none	0.594	108	none	0.622	46	3	0.301	25	1.14	0.168	10	1.67	0.0699	22	none
ENSG00000072310	SREBF1	Sterol regulatory element-binding protein 1 (SREBP-1) (Sterol regulatory element-binding transcription factor 1). [Source:Uniprot/SWISSPROT;Acc:P36956]	13	0.00786	0.0909	34	5.51e-136	0.296	22	0	0.182	8	0.736	0.0667	26	0.895	0.65	23	2.43e-111	0.187	50	4.04	0.35	30	0.16	0.517	91	0.815	0.875	65	0.833	0.707	2	1	0.014	20	1.75	0.14	15	1.27	0.105	41	1.35	0.287	13	2	0.0979	7	2
ENSG00000072501	SMC1A	Structural maintenance of chromosomes protein 1A (SMC1alpha protein) (Sb1.8). [Source:Uniprot/SWISSPROT;Acc:Q14683]	14	0.00906	0.0979	1	3.22e-172	0.0087	30	0	0.248	32	1	0.533	21	0.00423	0.525	46	3.42e-59	0.374	35	0.000775	0.245	77	none	none	102	0.858	0.981	8	0.637	0.087	6	2	0.0839	39	none	0.622	26	1.86	0.182	56	1.55	0.392	30	12	0.21	5	1.5
ENSG00000108551	RASD1	Dexamethasone-induced Ras-related protein 1 (Activator of G-protein signaling 1). [Source:Uniprot/SWISSPROT;Acc:Q9Y272]	15	0.0107	0.105	69	7.7e-105	0.6	57	0	0.471	54	1	0.533	72	none	none	106	1.28e-05	0.862	17	7e-19	0.119	67	none	none	75	0.783	0.721	112	none	none	113	none	0.594	7	1	0.028	10	1.17	0.0769	74	none	0.755	15	2	0.0979	9	2
ENSG00000134899	ERCC5	DNA-repair protein complementing XP-G cells (Xeroderma pigmentosum group G-complementing protein) (DNA excision repair protein ERCC-5). [Source:Uniprot/SWISSPROT;Acc:P28715]	16	0.0139	0.112	16	1.82e-147	0.139	31	0	0.256	33	1	0.533	53	none	none	62	8.09e-35	0.504	71	38.1	0.497	99	none	none	87	0.807	0.837	16	0.665	0.174	8	2	0.0839	14	1.5	0.105	35	2.2	0.245	19	1.13	0.133	22	3	0.161	29	none
ENSG00000169100	SLC25A6	ADP/ATP translocase 3 (Adenine nucleotide translocator 2) (ANT 3) (ADP,ATP carrier protein 3) (Solute carrier family 25 member 6) (ADP,ATP carrier protein, isoform T2). [Source:Uniprot/SWISSPROT;Acc:P12236]	17	0.0146	0.119	141	none	none	29	0	0.24	31	1	0.533	17	1.69e-07	0.425	51	5.64e-49	0.415	137	450	0.958	138	none	none	55	0.757	0.529	2	0.617	0.0217	29	none	0.594	15	1.5	0.105	19	1.5	0.147	49	1.49	0.343	3	1.27	0.021	1	1
ENSG00000072832	CRMP1	Dihydropyrimidinase-related protein 1 (DRP-1) (Collapsin response mediator protein 1) (CRMP-1). [Source:Uniprot/SWISSPROT;Acc:Q14194]	18	0.0156	0.126	28	1.51e-140	0.243	14	0	0.116	21	1	0.533	49	none	none	53	5.52e-42	0.431	72	38.3	0.503	1	0.028	0.0172	19	0.697	0.183	56	0.812	0.609	69	none	0.594	82	none	0.622	36	2.27	0.252	29	1.22	0.203	18	2.32	0.126	14	3
ENSG00000082684	SEMA5B	Semaphorin-5B precursor. [Source:Uniprot/SWISSPROT;Acc:Q9P283]	19	0.0255	0.133	92	1.3e-73	0.8	15	0	0.124	3	0.00303	0.025	15	5.26e-09	0.375	12	2.71e-155	0.0976	1	1e-163	0.014	32	none	0.776	107	none	none	120	none	none	120	none	0.594	121	none	0.622	124	none	0.692	124	none	0.755	124	none	0.608	124	none
ENSG00000072506	HSD17B10	3-hydroxyacyl-CoA dehydrogenase type-2 (EC 1.1.1.35) (3-hydroxyacyl- CoA dehydrogenase type II) (Type II HADH) (3-hydroxy-2-methylbutyryl- CoA dehydrogenase) (EC 1.1.1.178) (Endoplasmic reticulum-associated amyloid beta-peptide-binding protein) (Short-cha [Source:Uniprot/SWISSPROT;Acc:Q99714]	20	0.0281	0.14	26	8.9e-141	0.226	80	0	0.661	73	1	0.533	20	0.00017	0.5	29	1.59e-80	0.236	20	2e-12	0.14	36	none	0.776	22	0.698	0.212	11	0.647	0.12	34	none	0.594	57	none	0.622	32	2	0.21	27	1.21	0.189	11	2	0.0979	23	none
ENSG00000083290	ULK2	Serine/threonine-protein kinase ULK2 (EC 2.7.11.1) (Unc-51-like kinase 2). [Source:Uniprot/SWISSPROT;Acc:Q8IYT8]	21	0.0287	0.147	58	8.64e-110	0.504	75	0	0.62	1	0.000216	0.00833	22	0.0177	0.55	99	1.08e-06	0.797	16	1.41e-21	0.112	20	0.0464	0.345	3	0.655	0.0288	93	none	none	97	none	0.594	101	none	0.622	25	1.75	0.175	58	1.6	0.406	27	3.5	0.189	32	none
ENSG00000108516	TNFRSF13B	Tumor necrosis factor receptor superfamily member 13B (Transmembrane activator and CAML interactor) (CD267 antigen). [Source:Uniprot/SWISSPROT;Acc:O14836]	22	0.0299	0.154	94	8.27e-65	0.817	5	0	0.0413	13	1	0.533	5	1.16e-34	0.125	16	4.38e-143	0.13	54	10.9	0.378	44	none	0.776	114	none	none	60	0.823	0.652	73	none	0.594	8	1.17	0.0559	11	1.17	0.0769	30	1.25	0.21	6	1.5	0.042	20	none
ENSG00000123739	PLA2G12A	Group XIIA secretory phospholipase A2 precursor (EC 3.1.1.4) (Phosphatidylcholine 2-acylhydrolase GXII) (GXII sPLA2). [Source:Uniprot/SWISSPROT;Acc:Q9BZM1]	23	0.0409	0.161	53	5.13e-118	0.461	69	0	0.57	64	1	0.533	7	1.88e-25	0.175	22	2.89e-115	0.179	89	65.5	0.622	108	none	none	16	0.693	0.154	55	0.81	0.598	68	none	0.594	81	none	0.622	89	none	0.692	62	2	0.434	67	none	0.608	69	none
ENSG00000198223	CSF2RA	Granulocyte-macrophage colony-stimulating factor receptor alpha chain precursor (GM-CSF-R-alpha) (GMR) (CD116 antigen) (CDw116). [Source:Uniprot/SWISSPROT;Acc:P15509]	24	0.0444	0.168	100	7.18e-55	0.87	103	1.63e-241	0.851	95	1	0.533	2	2.75e-45	0.05	7	2.2e-173	0.0569	79	53	0.552	101	none	none	28	0.716	0.269	33	0.728	0.359	51	none	0.594	3	1	0.028	8	1.13	0.0559	12	1.07	0.0839	39	none	0.608	42	none
ENSG00000066248	NGEF	Ephexin-1 (Eph-interacting exchange protein) (Neuronal guanine nucleotide exchange factor). [Source:Uniprot/SWISSPROT;Acc:Q8N5V2]	25	0.0454	0.175	80	2.42e-87	0.696	7	0	0.0579	15	1	0.533	16	5.26e-09	0.375	50	2e-49	0.407	21	3.46e-11	0.147	37	none	0.776	40	0.734	0.385	101	none	none	104	none	0.594	24	2	0.161	22	1.5	0.147	78	none	0.755	79	none	0.608	81	none
ENSG00000163993	S100P	Protein S100-P (S100 calcium-binding protein P). [Source:Uniprot/SWISSPROT;Acc:P25815]	26	0.0497	0.182	57	1.28e-111	0.496	55	0	0.455	52	1	0.533	70	none	none	25	6.69e-105	0.203	111	155	0.776	121	none	none	95	0.831	0.913	51	0.806	0.554	64	none	0.594	33	6	0.224	54	9	0.371	4	1	0.028	4	1.5	0.042	18	none
ENSG00000091536	MYO15A	Myosin-XV (Unconventional myosin-15). [Source:Uniprot/SWISSPROT;Acc:Q9UKN7]	27	0.0508	0.189	110	8.98e-30	0.957	8	0	0.0661	16	1	0.533	46	none	none	64	8.21e-24	0.52	5	1.73e-130	0.035	33	none	0.776	108	none	none	43	0.784	0.467	57	none	0.594	74	none	0.622	24	1.5	0.147	37	1.33	0.266	24	3	0.161	31	none
ENSG00000177302	TOP3A	DNA topoisomerase 3-alpha (EC 5.99.1.2) (DNA topoisomerase III alpha). [Source:Uniprot/SWISSPROT;Acc:Q13472]	28	0.0511	0.196	64	1.17e-107	0.557	70	0	0.579	65	1	0.533	80	none	none	68	3.34e-20	0.553	90	67.2	0.629	109	none	none	26	0.704	0.25	79	0.852	0.859	17	2	0.0839	25	3	0.175	23	1.5	0.147	61	1.88	0.427	66	none	0.608	68	none
ENSG00000143947	RPS27A|UBA52|UBB|UBC	40S ribosomal protein S27a. [Source:Uniprot/SWISSPROT;Acc:P62979]	29	0.0514	0.203	35	1.87e-134	0.304	2	0	0.0165	10	1	0.533	27	1	0.825	27	6.5e-101	0.22	109	139	0.762	120	none	none	71	0.779	0.683	110	none	none	21	2.25	0.147	17	1.67	0.126	14	1.27	0.0979	42	1.36	0.294	26	3.4	0.182	13	2.16
ENSG00000109501	WFS1	Wolframin. [Source:Uniprot/SWISSPROT;Acc:O76024]	30	0.0585	0.21	6	5.62e-154	0.0522	26	0	0.215	123	none	none	124	none	none	56	6.02e-41	0.455	120	212	0.839	125	none	none	45	0.74	0.433	32	0.727	0.348	50	none	0.594	70	none	0.622	81	none	0.692	22	1.14	0.154	23	3	0.161	30	none
ENSG00000131795	RBM8A	RNA-binding protein 8A (RNA-binding motif protein 8A) (Ribonucleoprotein RBM8A) (RNA-binding protein Y14) (Binder of OVCA1- 1) (BOV-1). [Source:Uniprot/SWISSPROT;Acc:Q9Y5S9]	31	0.0618	0.217	12	7.15e-150	0.104	64	0	0.529	59	1	0.533	76	none	none	35	3.02e-66	0.285	37	0.00735	0.259	41	none	0.776	35	0.73	0.337	10	0.646	0.109	33	none	0.594	30	5	0.203	53	9	0.371	20	1.13	0.14	20	2.33	0.133	27	none
ENSG00000131788	PIAS3	E3 SUMO-protein ligase PIAS3 (Protein inhibitor of activated STAT protein 3). [Source:Uniprot/SWISSPROT;Acc:Q9Y6X2]	32	0.0647	0.224	134	none	none	32	0	0.264	34	1	0.533	8	9.32e-21	0.2	116	0.00896	0.943	112	156	0.783	14	0.0392	0.241	65	0.772	0.625	52	0.807	0.565	65	none	0.594	9	1.22	0.0629	6	1.09	0.042	3	1	0.028	32	none	0.608	6	1.5
ENSG00000108599	AKAP10	A kinase anchor protein 10, mitochondrial precursor (Protein kinase A- anchoring protein 10) (PRKA10) (Dual specificity A kinase-anchoring protein 2) (D-AKAP-2). [Source:Uniprot/SWISSPROT;Acc:O43572]	33	0.0691	0.231	18	3.27e-147	0.157	54	0	0.446	51	1	0.533	69	none	none	65	8.07e-22	0.528	74	41.4	0.517	17	0.0403	0.293	96	0.833	0.923	13	0.655	0.141	36	none	0.594	32	6	0.224	42	3	0.301	11	1.07	0.0769	38	none	0.608	41	none
ENSG00000176406	RIMS2	Regulating synaptic membrane exocytosis protein 2 (Rab3-interacting molecule 2) (RIM 2). [Source:Uniprot/SWISSPROT;Acc:Q9UQ26]	34	0.0711	0.238	102	9.39e-52	0.887	56	0	0.463	53	1	0.533	71	none	none	34	4.86e-70	0.276	38	0.0198	0.266	5	0.0312	0.0862	70	0.775	0.673	41	0.774	0.446	55	none	0.594	31	5.5	0.217	47	3.25	0.329	71	7	0.497	74	none	0.608	76	none
ENSG00000002586	CD99	CD99 antigen precursor (T-cell surface glycoprotein E2) (E2 antigen) (Protein MIC2) (12E7). [Source:Uniprot/SWISSPROT;Acc:P14209]	35	0.072	0.245	143	none	none	59	0	0.488	127	none	none	10	1.96e-16	0.25	10	3.02e-167	0.0813	62	25.4	0.434	93	none	none	100	0.839	0.962	36	0.741	0.391	26	3.5	0.182	53	none	0.622	40	2.75	0.28	51	1.5	0.357	25	3	0.161	4	1.5
ENSG00000154016	GRAP	GRB2-related adapter protein. [Source:Uniprot/SWISSPROT;Acc:Q13588]	36	0.0744	0.252	87	7.52e-79	0.757	51	0	0.421	49	1	0.533	68	none	none	103	2.38e-06	0.837	32	4.24e-05	0.224	40	none	0.776	111	none	none	44	0.792	0.478	58	none	0.594	5	1	0.028	4	1	0.021	32	1.28	0.224	49	none	0.608	52	none
ENSG00000185960	SHOX	Short stature homeobox protein (Short stature homeobox-containing protein) (Pseudoautosomal homeobox-containing osteogenic protein). [Source:Uniprot/SWISSPROT;Acc:O15266]	37	0.0788	0.259	130	none	none	6	0	0.0496	14	1	0.533	45	none	none	55	4.37e-41	0.447	18	1e-16	0.126	68	none	none	122	none	none	129	none	none	129	none	0.594	129	none	0.622	33	2	0.21	16	1.1	0.112	43	none	0.608	46	none
ENSG00000117262	GPR89A	Protein GPR89A (Putative MAPK-activating protein PM01) (Putative NF- kappa-B-activating protein 90). [Source:Uniprot/SWISSPROT;Acc:Q9Y302]	38	0.0809	0.266	2	1.15e-157	0.0174	27	0	0.223	124	none	none	125	none	none	48	4.17e-55	0.39	70	37.8	0.49	47	none	0.776	116	none	none	15	0.663	0.163	38	none	0.594	60	none	0.622	71	none	0.692	5	1	0.028	33	none	0.608	36	none
ENSG00000187688	TRPV2	Transient receptor potential cation channel subfamily V member 2 (TrpV2) (osm-9-like TRP channel 2) (OTRPC2) (Vanilloid receptor-like protein 1) (VRL-1). [Source:Uniprot/SWISSPROT;Acc:Q9Y5S1]	39	0.0916	0.273	36	5.58e-134	0.313	63	0	0.521	58	1	0.533	75	none	none	17	1.38e-135	0.138	56	15.5	0.392	45	none	0.776	11	0.686	0.106	3	0.622	0.0326	30	none	0.594	54	none	0.622	66	none	0.692	21	1.13	0.14	44	none	0.608	47	none
ENSG00000072210	ALDH3A2	Fatty aldehyde dehydrogenase (EC 1.2.1.3) (Aldehyde dehydrogenase, microsomal) (Aldehyde dehydrogenase family 3 member A2) (Aldehyde dehydrogenase 10). [Source:Uniprot/SWISSPROT;Acc:P51648]	40	0.0981	0.28	7	9.97e-152	0.0609	11	0	0.0909	18	1	0.533	28	1	0.825	40	4.94e-62	0.325	83	60.3	0.58	48	none	0.776	32	0.722	0.308	81	0.856	0.88	87	none	0.594	94	none	0.622	99	none	0.692	31	1.27	0.217	48	none	0.608	51	none
ENSG00000109519	GRPEL1	GrpE protein homolog 1, mitochondrial precursor (Mt-GrpE#1) (HMGE). [Source:Uniprot/SWISSPROT;Acc:Q9HAV7]	41	0.11	0.287	20	1.47e-146	0.174	58	0	0.479	55	1	0.533	73	none	none	120	1	0.984	87	64.9	0.608	106	none	none	90	0.808	0.865	14	0.661	0.152	37	none	0.594	59	none	0.622	70	none	0.692	40	1.34	0.28	2	1.25	0.014	17	none
ENSG00000008294	SPAG9	C-jun-amino-terminal kinase-interacting protein 4 (JNK-interacting protein 4) (JIP-4) (JNK-associated leucine-zipper protein) (JLP) (Sperm-associated antigen 9) (Mitogen-activated protein kinase 8- interacting protein 4) (Human lung cancer protein 6) (HLC [Source:Uniprot/SWISSPROT;Acc:O60271]	42	0.117	0.294	10	1.67e-150	0.087	113	8.27e-163	0.934	131	none	none	131	none	none	101	1.09e-06	0.813	76	47.1	0.531	3	0.0286	0.0517	76	0.783	0.731	46	0.793	0.5	60	none	0.594	6	1	0.028	5	1	0.021	73	none	0.755	76	none	0.608	78	none
ENSG00000174827	PDZK1	PDZ domain-containing protein 1 (CFTR-associated protein of 70 kDa) (Na/Pi cotransporter C-terminal-associated protein) (NaPi-Cap1) (Na(+)/H(+) exchanger regulatory factor 3) (Sodium-hydrogen exchanger regulatory factor 3). [Source:Uniprot/SWISSPROT;Acc:Q5T2W1]	43	0.132	0.301	71	1.35e-103	0.617	68	0	0.562	63	1	0.533	79	none	none	85	1.18e-12	0.691	33	6.32e-05	0.231	75	none	none	66	0.772	0.635	85	0.88	0.924	18	2	0.0839	28	4.33	0.196	49	3.6	0.343	54	1.53	0.378	61	none	0.608	15	4
ENSG00000176974	SHMT1	Serine hydroxymethyltransferase, cytosolic (EC 2.1.2.1) (Serine methylase) (Glycine hydroxymethyltransferase) (SHMT). [Source:Uniprot/SWISSPROT;Acc:P34896]	44	0.137	0.308	27	1.11e-140	0.235	84	0	0.694	77	1	0.533	37	1	0.825	30	1.2e-78	0.244	58	16.1	0.406	90	none	none	4	0.665	0.0385	66	0.833	0.717	76	none	0.594	22	2	0.161	27	2	0.21	35	1.3	0.245	7	1.5	0.042	21	none
ENSG00000011295	TTC19	Tetratricopeptide repeat protein 19 (TPR repeat protein 19). [Source:Uniprot/SWISSPROT;Acc:Q6DKK2]	45	0.138	0.315	32	9.54e-138	0.278	115	3.35e-112	0.95	104	1	0.533	105	none	none	104	2.38e-06	0.837	34	0.000141	0.238	76	none	none	7	0.671	0.0673	37	0.743	0.402	23	3	0.168	50	none	0.622	51	4	0.35	63	2.25	0.441	14	2	0.0979	8	2
ENSG00000205403	CFI	Complement factor I precursor (EC 3.4.21.45) (C3B/C4B inactivator) [Contains: Complement factor I heavy chain; Complement factor I light chain]. [Source:Uniprot/SWISSPROT;Acc:P05156]	46	0.15	0.322	116	none	none	16	0	0.132	22	1	0.533	19	0.000123	0.475	2	3.5e-228	0.0163	14	2e-25	0.0979	35	none	0.776	97	0.835	0.933	47	0.794	0.511	12	2	0.0839	43	none	0.622	61	none	0.692	28	1.21	0.196	47	none	0.608	50	none
ENSG00000171953	ATPAF2	ATP synthase mitochondrial F1 complex assembly factor 2, mitochondrial precursor (ATP12 homolog). [Source:Uniprot/SWISSPROT;Acc:Q8N5M1]	47	0.156	0.329	48	3.84e-124	0.417	34	0	0.281	35	1	0.533	54	none	none	70	5.94e-20	0.569	117	187	0.818	6	0.0312	0.103	30	0.717	0.288	64	0.828	0.696	75	none	0.594	16	1.5	0.105	20	1.5	0.147	76	none	0.755	16	2	0.0979	25	none
ENSG00000168818	STX18	Syntaxin-18 (Cell growth-inhibiting gene 9 protein). [Source:Uniprot/SWISSPROT;Acc:Q9P2W9]	48	0.167	0.336	24	2.98e-143	0.209	71	0	0.587	66	1	0.533	31	1	0.825	93	5.13e-08	0.756	44	1.75	0.308	43	none	0.776	113	none	none	61	0.824	0.663	13	2	0.0839	44	none	0.622	43	3	0.301	33	1.29	0.231	12	2	0.0979	24	none
ENSG00000165923	AGBL2	ATP/GTP binding protein-like 2 [Source:RefSeq_peptide;Acc:NP_079059]	49	0.171	0.343	97	2.67e-59	0.843	93	7.38e-281	0.769	85	1	0.533	89	none	none	78	1.72e-17	0.634	88	65	0.615	107	none	none	137	none	none	73	0.842	0.793	15	2	0.0839	46	none	0.622	63	none	0.692	53	1.5	0.357	60	none	0.608	63	none
ENSG00000164932	CTHRC1	Collagen triple helix repeat-containing protein 1 precursor (NMTC1 protein). [Source:Uniprot/SWISSPROT;Acc:Q96CG8]	50	0.172	0.35	39	7.45e-133	0.339	85	0	0.702	78	1	0.533	84	none	none	5	6.6e-206	0.0407	29	4.47e-06	0.203	26	0.0858	0.448	73	0.781	0.702	111	none	none	112	none	0.594	114	none	0.622	117	none	0.692	117	none	0.755	117	none	0.608	117	none
ENSG00000072134	EPN2	Epsin-2 (EPS-15-interacting protein 2). [Source:Uniprot/SWISSPROT;Acc:O95208]	51	0.179	0.357	13	3.97e-149	0.113	95	1.21e-275	0.785	87	1	0.533	91	none	none	88	1.09e-10	0.715	93	75.7	0.65	12	0.0357	0.207	15	0.691	0.144	42	0.781	0.457	56	none	0.594	73	none	0.622	39	2.67	0.273	8	1.05	0.0559	36	none	0.608	39	none
ENSG00000112699	GMDS	GDP-mannose 4,6 dehydratase (EC 4.2.1.47) (GDP-D-mannose dehydratase) (GMD). [Source:Uniprot/SWISSPROT;Acc:O60547]	52	0.183	0.364	118	none	none	72	0	0.595	67	1	0.533	32	1	0.825	38	3.74e-63	0.309	98	102	0.685	51	none	0.776	36	0.73	0.346	24	0.695	0.261	10	2	0.0839	41	none	0.622	59	none	0.692	45	1.43	0.315	56	none	0.608	59	none
ENSG00000131899	LLGL1	Lethal(2) giant larvae protein homolog 1 (LLGL) (Human homolog to the D-lgl gene) (Hugl-1) (DLG4). [Source:Uniprot/SWISSPROT;Acc:Q15334]	53	0.184	0.371	78	5.37e-94	0.678	19	0	0.157	25	1	0.533	24	0.0351	0.6	89	9.75e-10	0.724	73	40	0.51	16	0.0402	0.276	104	0.878	1	62	0.825	0.674	74	none	0.594	85	none	0.622	45	3	0.301	60	1.83	0.42	65	none	0.608	67	none
ENSG00000186141	POLR3C	DNA-directed RNA polymerase III subunit C (EC 2.7.7.6) (DNA-directed III 62 kDa polypeptide) (RNA polymerase III C62 subunit) (RPC3). [Source:Uniprot/SWISSPROT;Acc:Q9BUI4]	54	0.185	0.378	47	2.84e-125	0.409	38	0	0.314	37	1	0.533	56	none	none	84	6.53e-15	0.683	48	3.25	0.336	28	0.144	0.483	61	0.764	0.587	34	0.732	0.37	52	none	0.594	71	none	0.622	82	none	0.692	38	1.33	0.266	52	none	0.608	55	none
ENSG00000134900	TPP2	Tripeptidyl-peptidase 2 (EC 3.4.14.10) (Tripeptidyl-peptidase II) (TPP-II) (Tripeptidyl aminopeptidase). [Source:Uniprot/SWISSPROT;Acc:P29144]	55	0.185	0.385	138	none	none	83	0	0.686	76	1	0.533	83	none	none	57	2.52e-39	0.463	91	70	0.636	110	none	none	64	0.77	0.615	5	0.626	0.0543	5	2	0.0839	38	none	0.622	57	none	0.692	23	1.14	0.161	5	1.5	0.042	19	none
ENSG00000164933	SLC25A32	Mitochondrial folate transporter/carrier (Solute carrier family 25 member 32). [Source:Uniprot/SWISSPROT;Acc:Q9H2D1]	56	0.186	0.392	46	3.17e-126	0.4	92	4.48e-286	0.76	84	1	0.533	88	none	none	87	3.34e-12	0.707	105	132	0.734	117	none	none	57	0.76	0.548	23	0.692	0.25	9	2	0.0839	40	none	0.622	58	none	0.692	36	1.33	0.252	51	none	0.608	54	none
ENSG00000013288	MAN2B2	Epididymis-specific alpha-mannosidase precursor (EC 3.2.1.24) (Mannosidase alpha class 2B member 2). [Source:Uniprot/SWISSPROT;Acc:Q9Y2E5]	57	0.189	0.399	44	5.93e-130	0.383	97	1.59e-258	0.802	89	1	0.533	40	1	0.825	9	1.72e-172	0.0732	122	232	0.853	127	none	none	59	0.764	0.567	25	0.695	0.272	43	none	0.594	64	none	0.622	75	none	0.692	43	1.37	0.301	54	none	0.608	57	none
ENSG00000167393	PPP2R3B	Serine/threonine-protein phosphatase 2A 48 kDa regulatory subunit B (PP2A, subunit B, PR48 isoform). [Source:Uniprot/SWISSPROT;Acc:Q9Y5P8]	58	0.199	0.406	66	3.83e-106	0.574	23	0	0.19	28	1	0.533	25	0.0351	0.6	111	8.11e-05	0.902	43	1.37	0.301	81	none	none	68	0.775	0.654	54	0.809	0.587	67	none	0.594	80	none	0.622	44	3	0.301	52	1.5	0.357	59	none	0.608	62	none
ENSG00000182162	P2RY8	P2Y purinoceptor 8 (P2Y8). [Source:Uniprot/SWISSPROT;Acc:Q86VZ1]	59	0.229	0.413	119	none	none	61	0	0.496	5	0.0289	0.0417	14	7.06e-11	0.35	42	9.58e-61	0.35	12	3.46e-34	0.0839	65	none	none	120	none	none	127	none	none	127	none	0.594	127	none	0.622	130	none	0.692	130	none	0.755	130	none	0.608	130	none
ENSG00000152061	RABGAP1L	RAB GTPase activating protein 1-like. [Source:Uniprot/SPTREMBL;Acc:Q5VTT7]	60	0.234	0.42	11	5.32e-150	0.0957	123	none	none	110	1	0.533	111	none	none	130	none	none	75	41.7	0.524	21	0.0481	0.362	105	none	none	12	0.652	0.13	35	none	0.594	58	none	0.622	69	none	0.692	91	none	0.755	91	none	0.608	91	none
ENSG00000108557	RAI1	Retinoic acid-induced protein 1. [Source:Uniprot/SWISSPROT;Acc:Q7Z5J4]	61	0.235	0.427	37	1.33e-133	0.322	101	5.67e-246	0.835	93	1	0.533	96	none	none	72	3.36e-19	0.585	78	51.9	0.545	18	0.041	0.31	29	0.716	0.279	86	0.884	0.935	91	none	0.594	23	2	0.161	28	2	0.21	79	none	0.755	80	none	0.608	11	2
ENSG00000185291	IL3RA	Interleukin-3 receptor alpha chain precursor (IL-3R-alpha) (CD123 antigen). [Source:Uniprot/SWISSPROT;Acc:P26951]	62	0.236	0.434	90	3.34e-74	0.783	21	0	0.174	27	1	0.533	1	2.71e-52	0.025	19	7.88e-131	0.154	127	277	0.888	132	none	none	52	0.754	0.5	80	0.853	0.87	86	none	0.594	18	1.67	0.126	12	1.17	0.0769	46	1.47	0.322	57	none	0.608	60	none
ENSG00000196526	AFAP1	actin filament associated protein 1 [Source:RefSeq_peptide;Acc:NP_067651]	63	0.239	0.441	17	3.24e-147	0.148	124	none	none	111	1	0.533	112	none	none	131	none	none	52	8.8	0.364	86	none	none	41	0.735	0.394	69	0.836	0.75	79	none	0.594	87	none	0.622	13	1.25	0.0909	75	none	0.755	77	none	0.608	79	none
ENSG00000074211	PPP2R2C	Serine/threonine-protein phosphatase 2A 55 kDa regulatory subunit B gamma isoform (PP2A, subunit B, B-gamma isoform) (PP2A, subunit B, B55-gamma isoform) (PP2A, subunit B, PR55-gamma isoform) (PP2A, subunit B, R2-gamma isoform) (IMYPNO1). [Source:Uniprot/SWISSPROT;Acc:Q9Y2T4]	64	0.247	0.448	79	1.58e-91	0.687	74	0	0.612	69	1	0.533	12	1.97e-13	0.3	102	2.38e-06	0.837	85	61	0.594	49	none	0.776	54	0.757	0.519	108	none	none	110	none	0.594	112	none	0.622	115	none	0.692	115	none	0.755	115	none	0.608	115	none
ENSG00000152953	STK32B	Serine/threonine-protein kinase 32B (EC 2.7.11.1) (YANK2). [Source:Uniprot/SWISSPROT;Acc:Q9NY57]	65	0.252	0.455	72	9.5e-101	0.626	76	0	0.62	2	0.000216	0.00833	41	none	none	79	6.08e-17	0.642	9	3.46e-44	0.0629	63	none	none	88	0.808	0.846	115	none	none	115	none	0.594	116	none	0.622	119	none	0.692	119	none	0.755	119	none	0.608	119	none
ENSG00000173193	PARP14	Poly [ADP-ribose] polymerase 14 (EC 2.4.2.30) (PARP-14) (B aggressive lymphoma protein 2). [Source:Uniprot/SWISSPROT;Acc:Q460N5]	66	0.255	0.462	9	8.1e-151	0.0783	40	0	0.331	39	1	0.533	58	none	none	92	4.04e-08	0.748	95	85.9	0.664	112	none	none	27	0.713	0.26	100	none	none	103	none	0.594	107	none	0.622	111	none	0.692	111	none	0.755	111	none	0.608	111	none
ENSG00000178605	GTPBP6	pseudoautosomal GTP-binding protein-like protein [Source:RefSeq_peptide;Acc:NP_036359]	67	0.27	0.469	42	7.77e-131	0.365	107	1.22e-185	0.884	99	1	0.533	101	none	none	127	none	none	84	60.7	0.587	105	none	none	31	0.717	0.298	17	0.673	0.185	39	none	0.594	61	none	0.622	72	none	0.692	55	1.53	0.385	62	none	0.608	64	none
ENSG00000131779	PEX11B	Peroxisomal membrane protein 11B (Peroxin-11B) (Peroxisomal biogenesis factor 11B) (PEX11beta) (Pex11pbeta). [Source:Uniprot/SWISSPROT;Acc:O96011]	68	0.28	0.476	127	none	none	73	0	0.603	68	1	0.533	81	none	none	94	5.13e-08	0.756	97	96.4	0.678	113	none	none	2	0.654	0.0192	39	0.768	0.424	24	3	0.168	51	none	0.622	31	2	0.21	72	7.5	0.503	75	none	0.608	77	none
ENSG00000175662	TOM1L2	TOM1-like protein 2 (Target of Myb-like protein 2). [Source:Uniprot/SWISSPROT;Acc:Q6ZVM7]	69	0.28	0.483	84	6.12e-82	0.73	100	3.87e-246	0.826	92	1	0.533	95	none	none	90	1.17e-09	0.732	107	136	0.748	10	0.0345	0.172	51	0.751	0.49	70	0.836	0.761	80	none	0.594	88	none	0.622	93	none	0.692	68	3	0.476	71	none	0.608	73	none
ENSG00000134897	BIVM	basic, immunoglobulin-like variable motif containing [Source:RefSeq_peptide;Acc:NP_060163]	70	0.284	0.49	41	3.95e-132	0.357	127	none	none	136	none	none	136	none	none	139	none	none	64	28	0.448	94	none	none	44	0.739	0.423	104	none	none	107	none	0.594	109	none	0.622	112	none	0.692	112	none	0.755	112	none	0.608	112	none
ENSG00000205755	CRLF2	Cytokine receptor-like factor 2 precursor (Cytokine receptor-like 2) (CRL2) (IL-XR) (Thymic stromal lymphopoietin protein receptor) (TSLPR). [Source:Uniprot/SWISSPROT;Acc:Q9HC73]	71	0.297	0.497	121	none	none	112	5.26e-174	0.926	102	1	0.533	4	1.79e-40	0.1	8	2.2e-173	0.0569	59	20.7	0.413	91	none	none	131	none	none	135	none	none	135	none	0.594	135	none	0.622	34	2	0.21	81	none	0.755	82	none	0.608	82	none
ENSG00000108591	DRG2	Developmentally-regulated GTP-binding protein 2 (DRG 2). [Source:Uniprot/SWISSPROT;Acc:P55039]	72	0.3	0.503	19	1.28e-146	0.165	67	0	0.554	62	1	0.533	78	none	none	107	1.64e-05	0.87	138	464	0.965	139	none	none	33	0.724	0.317	6	0.636	0.0652	31	none	0.594	55	none	0.622	67	none	0.692	59	1.65	0.413	64	none	0.608	66	none
ENSG00000198483	ANKRD35	Ankyrin repeat domain-containing protein 35. [Source:Uniprot/SWISSPROT;Acc:Q8N283]	73	0.307	0.51	89	1.26e-77	0.774	132	none	none	115	1	0.533	116	none	none	76	4.71e-19	0.61	24	3.16e-09	0.168	13	0.0379	0.224	46	0.741	0.442	105	none	none	108	none	0.594	110	none	0.622	113	none	0.692	113	none	0.755	113	none	0.608	113	none
ENSG00000141127	PRPSAP2	Phosphoribosyl pyrophosphate synthetase-associated protein 2 (PRPP synthetase-associated protein 2) (41 kDa phosphoribosypyrophosphate synthetase-associated protein) (PAP41). [Source:Uniprot/SWISSPROT;Acc:O60256]	74	0.339	0.517	23	8.16e-145	0.2	98	1.47e-252	0.81	90	1	0.533	93	none	none	108	1.64e-05	0.87	104	118	0.727	116	none	none	8	0.681	0.0769	21	0.682	0.228	41	none	0.594	63	none	0.622	74	none	0.692	57	1.57	0.399	63	none	0.608	65	none
ENSG00000133027	PEMT	Phosphatidylethanolamine N-methyltransferase (EC 2.1.1.17) (PEAMT) (PEMT) (PEMT2). [Source:Uniprot/SWISSPROT;Acc:Q9UBM1]	75	0.345	0.524	49	7.85e-121	0.426	78	0	0.645	71	1	0.533	34	1	0.825	67	1.51e-20	0.545	131	373	0.916	57	none	0.776	18	0.696	0.173	63	0.827	0.685	14	2	0.0839	45	none	0.622	62	none	0.692	9	1.06	0.0629	37	none	0.608	40	none
ENSG00000132541	HRSP12	Ribonuclease UK114 (EC 3.1.-.-) (14.5 kDa translational inhibitor protein) (p14.5) (UK114 antigen homolog). [Source:Uniprot/SWISSPROT;Acc:P52758]	76	0.355	0.531	31	1.4e-138	0.27	50	0	0.413	48	1	0.533	67	none	none	28	6.79e-98	0.228	133	382	0.93	134	none	none	34	0.726	0.327	59	0.822	0.641	72	none	0.594	84	none	0.622	91	none	0.692	39	1.33	0.266	53	none	0.608	56	none
ENSG00000169087	HSPBAP1	Hspb associated protein 1 [Source:RefSeq_peptide;Acc:NP_078886]	77	0.356	0.538	65	2.17e-107	0.565	88	4.93e-313	0.727	81	1	0.533	86	none	none	77	1.13e-17	0.626	118	194	0.825	124	none	none	84	0.802	0.808	28	0.699	0.304	46	none	0.594	67	none	0.622	78	none	0.692	94	none	0.755	94	none	0.608	94	none
ENSG00000117281	CD160	CD160 antigen precursor (Natural killer cell receptor BY55). [Source:Uniprot/SWISSPROT;Acc:O95971]	78	0.36	0.545	104	1.78e-40	0.904	28	0	0.231	30	1	0.533	52	none	none	20	9.86e-129	0.163	61	23	0.427	46	none	0.776	115	none	none	50	0.803	0.543	63	none	0.594	78	none	0.622	87	none	0.692	15	1.09	0.105	42	none	0.608	45	none
ENSG00000169084	DHRSX|ZBED1	Zinc finger BED domain-containing protein 1 (dREF homolog) (Putative Ac-like transposable element). [Source:Uniprot/SWISSPROT;Acc:O96006]	79	0.364	0.552	109	6.18e-31	0.948	87	0	0.719	80	1	0.533	38	1	0.825	18	1.14e-131	0.146	134	396	0.937	135	none	none	38	0.733	0.365	22	0.691	0.239	42	none	0.594	35	9	0.245	55	12	0.385	47	1.47	0.329	29	11	0.203	34	none
ENSG00000148219	ASTN2	astrotactin 2 isoform a [Source:RefSeq_peptide;Acc:NP_054729]	80	0.393	0.559	63	4.17e-108	0.548	118	1.27e-93	0.967	106	1	0.533	107	none	none	129	none	none	46	2.39	0.322	24	0.0833	0.414	39	0.734	0.375	53	0.807	0.576	66	none	0.594	79	none	0.622	88	none	0.692	96	none	0.755	96	none	0.608	96	none
ENSG00000186197	EDARADD|ENO1P	Ectodysplasin A receptor-associated adapter protein (EDAR-associated death domain protein) (Crinkled homolog). [Source:Uniprot/SWISSPROT;Acc:Q8WWZ3]	81	0.395	0.566	74	4.16e-100	0.643	10	0	0.0826	17	1	0.533	47	none	none	52	3.11e-48	0.423	80	57.4	0.559	102	none	none	134	none	none	26	0.698	0.283	44	none	0.594	65	none	0.622	76	none	0.692	93	none	0.755	93	none	0.608	93	none
ENSG00000211451	GNRHR2	Gonadotropin-releasing hormone II receptor (Type II GnRH receptor) (GnRH-II-R). [Source:Uniprot/SWISSPROT;Acc:Q96P88]	82	0.398	0.573	8	7.96e-151	0.0696	60	0	0.496	56	1	0.533	74	none	none	36	8.87e-65	0.293	31	2.83e-05	0.217	74	none	none	127	none	none	134	none	none	134	none	0.594	134	none	0.622	136	none	0.692	136	none	0.755	136	none	0.608	136	none
ENSG00000056998	GYG2	Glycogenin-2 (EC 2.4.1.186) (GN-2) (GN2). [Source:Uniprot/SWISSPROT;Acc:O15488]	83	0.403	0.58	75	1.05e-95	0.652	82	0	0.678	75	1	0.533	82	none	none	39	1.84e-62	0.317	49	3.99	0.343	84	none	none	48	0.744	0.462	49	0.797	0.533	62	none	0.594	77	none	0.622	86	none	0.692	67	2.67	0.469	70	none	0.608	72	none
ENSG00000072840	EVC	Ellis-van Creveld syndrome protein (DWF-1). [Source:Uniprot/SWISSPROT;Acc:P57679]	84	0.46	0.587	59	1.19e-109	0.513	25	0	0.207	122	none	none	123	none	none	60	9.74e-38	0.48	65	29.7	0.455	95	none	none	86	0.807	0.827	77	0.85	0.837	16	2	0.0839	47	none	0.622	64	none	0.692	88	none	0.755	88	none	0.608	88	none
ENSG00000177427	SMCR7	Smith-Magenis syndrome chromosome region, candidate 7 [Source:RefSeq_peptide;Acc:NP_683684]	85	0.461	0.594	88	2.31e-78	0.765	131	none	none	137	none	none	137	none	none	140	none	none	114	174	0.797	54	none	0.776	117	none	none	124	none	none	124	none	0.594	27	4	0.189	38	2.5	0.266	83	none	0.755	84	none	0.608	84	none
ENSG00000152042	NBPF11|NBPF12|NBPF8	neuroblastoma breakpoint family, member 11 (NBPF11), mRNA [Source:RefSeq_dna;Acc:NM_183372]	86	0.475	0.601	5	2.28e-154	0.0435	122	none	none	109	1	0.533	110	none	none	75	4.71e-19	0.61	51	5.41	0.357	85	none	none	130	none	none	7	0.637	0.0761	32	none	0.594	56	none	0.622	68	none	0.692	90	none	0.755	90	none	0.608	90	none
ENSG00000182378	PLCXD1	phosphatidylinositol-specific phospholipase C, X domain containing 1 [Source:RefSeq_peptide;Acc:NP_060860]	87	0.49	0.608	124	none	none	86	0	0.711	79	1	0.533	85	none	none	124	none	none	60	20.8	0.42	92	none	none	98	0.835	0.942	30	0.723	0.326	48	none	0.594	68	none	0.622	79	none	0.692	6	1	0.028	34	none	0.608	37	none
ENSG00000134901	KDELC1	KDEL motif-containing protein 1 precursor. [Source:Uniprot/SWISSPROT;Acc:Q6UW63]	88	0.502	0.615	133	none	none	120	5.07e-76	0.992	107	1	0.533	108	none	none	21	7.64e-119	0.171	68	34.9	0.476	97	none	none	49	0.744	0.471	38	0.765	0.413	11	2	0.0839	42	none	0.622	60	none	0.692	87	none	0.755	87	none	0.608	87	none
ENSG00000184985	SORCS2	VPS10 domain-containing receptor SorCS2 precursor. [Source:Uniprot/SWISSPROT;Acc:Q96PQ0]	89	0.507	0.622	85	1e-81	0.739	49	0	0.405	47	1	0.533	66	none	none	6	1.17e-174	0.0488	103	116	0.72	23	0.0533	0.397	103	0.859	0.99	118	none	none	118	none	0.594	119	none	0.622	122	none	0.692	122	none	0.755	122	none	0.608	122	none
ENSG00000171962	LRRC48	Leucine-rich repeat-containing protein 48. [Source:Uniprot/SWISSPROT;Acc:Q9H069]	90	0.507	0.629	101	3.3e-53	0.878	99	1.33e-246	0.818	91	1	0.533	94	none	none	69	5.24e-20	0.561	42	0.879	0.294	19	0.0439	0.328	79	0.795	0.76	68	0.834	0.739	78	none	0.594	86	none	0.622	92	none	0.692	98	none	0.755	98	none	0.608	98	none
ENSG00000152022	LIX1L	LIX1-like protein. [Source:Uniprot/SWISSPROT;Acc:Q8IVB5]	91	0.509	0.636	142	none	none	143	none	none	120	1	0.533	121	none	none	136	none	none	86	63.8	0.601	11	0.0347	0.19	17	0.695	0.163	97	none	none	101	none	0.594	105	none	0.622	109	none	0.692	109	none	0.755	109	none	0.608	109	none
ENSG00000152969	JAKMIP1	multiple coiled-coil GABABR1-binding protein [Source:RefSeq_peptide;Acc:NP_653321]	92	0.523	0.643	112	4.8e-25	0.974	89	3.16e-312	0.736	128	none	none	128	none	none	112	0.00373	0.911	39	0.0224	0.273	79	none	none	21	0.698	0.202	99	none	none	25	3	0.168	52	none	0.622	37	2.33	0.259	82	none	0.755	83	none	0.608	83	none
ENSG00000169093	ASMTL	N-acetylserotonin O-methyltransferase-like protein (ASMTL). [Source:Uniprot/SWISSPROT;Acc:O95671]	93	0.527	0.65	38	6.72e-133	0.33	90	8.23e-308	0.744	82	1	0.533	87	none	none	100	1.09e-06	0.813	57	15.9	0.399	89	none	none	78	0.791	0.75	31	0.724	0.337	49	none	0.594	69	none	0.622	80	none	0.692	64	2.5	0.448	68	none	0.608	70	none
ENSG00000141040	ZNF287	Zinc finger protein 287. [Source:Uniprot/SWISSPROT;Acc:Q9HBT7]	94	0.567	0.657	98	8.21e-58	0.852	18	0	0.149	24	1	0.533	50	none	none	71	2.02e-19	0.577	13	1e-33	0.0909	25	0.085	0.431	72	0.78	0.692	82	0.863	0.891	88	none	0.594	95	none	0.622	100	none	0.692	102	none	0.755	102	none	0.608	102	none
ENSG00000197161	OR4C45	olfactory receptor, family 4, subfamily C, member 45 [Source:RefSeq_peptide;Acc:NP_001005513]	95	0.591	0.664	135	none	none	142	none	none	119	1	0.533	120	none	none	135	none	none	40	0.375	0.28	42	none	0.776	112	none	none	123	none	none	123	none	0.594	124	none	0.622	127	none	0.692	127	none	0.755	127	none	0.608	127	none
ENSG00000171931	FBXW10	F-box and WD repeat domain containing 10 (FBXW10), mRNA [Source:RefSeq_dna;Acc:NM_031456]	96	0.595	0.671	106	1.12e-35	0.922	136	none	none	116	1	0.533	117	none	none	105	2.38e-06	0.837	15	2.45e-25	0.105	66	none	none	121	none	none	128	none	none	128	none	0.594	128	none	0.622	131	none	0.692	131	none	0.755	131	none	0.608	131	none
ENSG00000138463	DIRC2	Disrupted in renal carcinoma protein 2 (Disrupted in renal cancer protein 2). [Source:Uniprot/SWISSPROT;Acc:Q96SL1]	97	0.607	0.678	62	3.34e-108	0.539	109	2.15e-178	0.901	101	1	0.533	103	none	none	47	1.15e-56	0.382	119	209	0.832	56	none	0.776	69	0.775	0.663	109	none	none	111	none	0.594	113	none	0.622	116	none	0.692	116	none	0.755	116	none	0.608	116	none
ENSG00000108474	PIGL	N-acetylglucosaminyl-phosphatidylinositol de-N-acetylase (EC 3.5.1.89) (Phosphatidylinositol-glycan biosynthesis class L protein) (PIG-L). [Source:Uniprot/SWISSPROT;Acc:Q9Y2B2]	98	0.612	0.685	68	1.52e-105	0.591	79	0	0.653	72	1	0.533	35	1	0.825	95	1.23e-07	0.772	92	71.5	0.643	111	none	none	47	0.742	0.452	45	0.792	0.489	59	none	0.594	75	none	0.622	84	none	0.692	34	1.29	0.231	50	none	0.608	53	none
ENSG00000154803	FLCN	Folliculin (Birt-Hogg-Dube syndrome protein) (BHD skin lesion fibrofolliculoma protein). [Source:Uniprot/SWISSPROT;Acc:Q8NFG4]	99	0.635	0.692	83	4.6e-82	0.722	62	0	0.512	57	1	0.533	13	4.26e-11	0.325	66	2.37e-21	0.537	126	265	0.881	131	none	none	94	0.823	0.904	71	0.837	0.772	81	none	0.594	89	none	0.622	94	none	0.692	99	none	0.755	99	none	0.608	99	none
ENSG00000108602	ALDH3A1	Aldehyde dehydrogenase, dimeric NADP-preferring (EC 1.2.1.5) (ALDH class 3) (ALDHIII). [Source:Uniprot/SWISSPROT;Acc:P30838]	100	0.636	0.699	86	2.64e-80	0.748	91	2.61e-302	0.752	83	1	0.533	39	1	0.825	49	1.72e-51	0.398	128	315	0.895	31	0.167	0.534	82	0.8	0.788	91	0.904	0.989	4	1.5	0.028	37	none	0.622	56	none	0.692	69	3.25	0.483	72	none	0.608	74	none
ENSG00000173013	CCDC96	Coiled-coil domain-containing protein 96. [Source:Uniprot/SWISSPROT;Acc:Q2M329]	101	0.643	0.706	93	1.17e-68	0.809	134	none	none	139	none	none	139	none	none	81	4.21e-15	0.659	63	25.5	0.441	8	0.0317	0.138	53	0.756	0.51	107	none	none	109	none	0.594	111	none	0.622	114	none	0.692	114	none	0.755	114	none	0.608	114	none
ENSG00000181803	OR6S1	Olfactory receptor 6S1. [Source:Uniprot/SWISSPROT;Acc:Q8NH40]	102	0.643	0.713	137	none	none	47	0	0.372	45	1	0.533	64	none	none	45	9.58e-61	0.35	22	3e-10	0.154	38	none	0.776	109	none	none	121	none	none	121	none	0.594	122	none	0.622	125	none	0.692	125	none	0.755	125	none	0.608	125	none
ENSG00000128487	SPECC1	Sperm antigen with calponin homology and coiled-coil domains 1 (Nuclear structure protein 5) (NSP5) (Sperm antigen HCMOGT-1). [Source:Uniprot/SWISSPROT;Acc:Q5M775]	103	0.649	0.72	52	4.98e-119	0.452	121	3.74e-75	1	108	1	0.533	109	none	none	63	4.42e-28	0.512	36	0.00566	0.252	78	none	none	10	0.686	0.0962	95	none	none	99	none	0.594	103	none	0.622	107	none	0.692	107	none	0.755	107	none	0.608	107	none
ENSG00000176994	SMCR8	Smith-Magenis syndrome chromosome region, candidate 8 [Source:RefSeq_peptide;Acc:NP_658988]	104	0.664	0.727	91	3.47e-74	0.791	133	none	none	138	none	none	138	none	none	73	3.36e-19	0.585	69	35.9	0.483	98	none	none	132	none	none	136	none	none	136	none	0.594	136	none	0.622	137	none	0.692	137	none	0.755	137	none	0.608	137	none
ENSG00000188522	FAM83G	family with sequence similarity 83, member G (FAM83G), mRNA [Source:RefSeq_dna;Acc:NM_001039999]	105	0.67	0.734	107	3.25e-35	0.93	137	none	none	117	1	0.533	118	none	none	134	none	none	96	92.6	0.671	22	0.0525	0.379	106	none	none	119	none	none	119	none	0.594	120	none	0.622	123	none	0.692	123	none	0.755	123	none	0.608	123	none
ENSG00000124313	IQSEC2	IQ motif and Sec7 domain-containing protein 2. [Source:Uniprot/SWISSPROT;Acc:Q5JU85]	106	0.689	0.741	120	none	none	42	0	0.347	40	1	0.533	59	none	none	114	0.00378	0.927	47	2.57	0.329	83	none	none	129	none	none	76	0.849	0.826	84	none	0.594	92	none	0.622	97	none	0.692	100	none	0.755	100	none	0.608	100	none
ENSG00000132405	TBC1D14	TBC1 domain family member 14. [Source:Uniprot/SWISSPROT;Acc:Q9P2M4]	107	0.693	0.748	29	1.79e-140	0.252	39	0	0.322	38	1	0.533	57	none	none	119	1	0.984	101	112	0.706	53	none	0.776	13	0.69	0.125	96	none	none	100	none	0.594	104	none	0.622	108	none	0.692	108	none	0.755	108	none	0.608	108	none
ENSG00000188687	SLC4A5	sodium bicarbonate transporter 4 isoform c [Source:RefSeq_peptide;Acc:NP_597812]	108	0.694	0.755	4	2.12e-156	0.0348	104	2.27e-235	0.86	96	1	0.533	98	none	none	126	none	none	55	11.2	0.385	88	none	none	92	0.815	0.885	89	0.89	0.967	94	none	0.594	98	none	0.622	103	none	0.692	104	none	0.755	104	none	0.608	104	none
ENSG00000141026	MED9	mediator of RNA polymerase II transcription, subunit 9 [Source:RefSeq_peptide;Acc:NP_060489]	109	0.721	0.762	54	1.07e-117	0.47	102	5.67e-246	0.835	94	1	0.533	97	none	none	125	none	none	100	105	0.699	52	none	0.776	81	0.799	0.779	67	0.834	0.728	77	none	0.594	34	6.67	0.238	52	4.33	0.364	86	none	0.755	86	none	0.608	86	none
ENSG00000104356	POP1	Ribonucleases P/MRP protein subunit POP1 (EC 3.1.26.5) (hPOP1). [Source:Uniprot/SWISSPROT;Acc:Q99575]	110	0.733	0.769	81	1.22e-85	0.704	66	0	0.545	61	1	0.533	77	none	none	109	4.43e-05	0.886	121	229	0.846	126	none	none	77	0.789	0.74	48	0.794	0.522	61	none	0.594	76	none	0.622	85	none	0.692	95	none	0.755	95	none	0.608	95	none
ENSG00000173040	EVC2	Limbin. [Source:Uniprot/SWISSPROT;Acc:Q86UK5]	111	0.737	0.776	95	8.38e-62	0.826	119	1.27e-93	0.967	133	none	none	133	none	none	58	1.13e-38	0.472	53	9.38	0.371	87	none	none	80	0.798	0.769	113	none	none	20	2	0.0839	49	none	0.622	30	2	0.21	80	none	0.755	81	none	0.608	12	2
ENSG00000121743	GJA3	Gap junction alpha-3 protein (Connexin-46) (Cx46). [Source:Uniprot/SWISSPROT;Acc:Q9Y6H8]	112	0.755	0.783	126	none	none	52	0	0.43	50	1	0.533	29	1	0.825	59	9.74e-38	0.48	139	472	0.972	140	none	none	142	none	none	87	0.884	0.946	92	none	0.594	19	1.67	0.126	21	1.5	0.147	77	none	0.755	78	none	0.608	80	none
ENSG00000179010	MRFAP1	Mof4 family associated protein 1 [Source:RefSeq_peptide;Acc:NP_150638]	113	0.788	0.79	33	3.5e-137	0.287	110	2.2e-174	0.909	129	none	none	129	none	none	138	none	none	135	399	0.944	136	none	none	43	0.738	0.413	103	none	none	106	none	0.594	26	3	0.175	41	3	0.301	84	none	0.755	85	none	0.608	85	none
ENSG00000147485	PXDNL	peroxidasin homolog (Drosophila)-like (PXDNL), mRNA [Source:RefSeq_dna;Acc:NM_144651]	114	0.806	0.797	111	9.86e-29	0.965	114	2.7e-112	0.942	103	1	0.533	104	none	none	128	none	none	7	3.87e-99	0.049	62	none	none	119	none	none	126	none	none	126	none	0.594	126	none	0.622	129	none	0.692	129	none	0.755	129	none	0.608	129	none
ENSG00000151287	C13orf27	Uncharacterized protein C13orf27. [Source:Uniprot/SWISSPROT;Acc:Q5JUR7]	115	0.813	0.804	129	none	none	140	none	none	142	none	none	142	none	none	142	none	none	110	143	0.769	9	0.0323	0.155	37	0.73	0.356	78	0.852	0.848	85	none	0.594	93	none	0.622	98	none	0.692	101	none	0.755	101	none	0.608	101	none
ENSG00000065911	MTHFD2	Bifunctional methylenetetrahydrofolate dehydrogenase/cyclohydrolase, mitochondrial precursor [Includes: NAD-dependent methylenetetrahydrofolate dehydrogenase (EC 1.5.1.15); Methenyltetrahydrofolate cyclohydrolase (EC 3.5.4.9)]. [Source:Uniprot/SWISSPROT;Acc:P13995]	116	0.841	0.811	25	6.79e-141	0.217	81	0	0.669	74	1	0.533	36	1	0.825	117	0.197	0.951	132	381	0.923	133	none	none	101	0.848	0.971	27	0.699	0.293	45	none	0.594	66	none	0.622	77	none	0.692	26	1.15	0.182	46	none	0.608	49	none
ENSG00000196433	ASMT	Hydroxyindole O-methyltransferase (EC 2.1.1.4) (HIOMT) (Acetylserotonin O-methyltransferase) (ASMT). [Source:Uniprot/SWISSPROT;Acc:P46597]	117	0.847	0.818	123	none	none	65	0	0.537	60	1	0.533	30	1	0.825	113	0.00378	0.927	125	255	0.874	130	none	none	25	0.701	0.24	74	0.843	0.804	82	none	0.594	90	none	0.622	95	none	0.692	44	1.4	0.308	55	none	0.608	58	none
ENSG00000205313	FAM106A	Protein FAM106A. [Source:Uniprot/SWISSPROT;Acc:Q4KMX7]	118	0.862	0.825	132	none	none	141	none	none	143	none	none	143	none	none	143	none	none	106	133	0.741	118	none	none	139	none	none	84	0.872	0.913	90	none	0.594	96	none	0.622	101	none	0.692	103	none	0.755	103	none	0.608	103	none
ENSG00000186222	CNO	Protein cappuccino homolog. [Source:Uniprot/SWISSPROT;Acc:Q9NUP1]	119	0.866	0.832	61	8.36e-109	0.53	111	2.2e-174	0.909	130	none	none	130	none	none	122	1	0.984	99	104	0.692	114	none	none	138	none	none	140	none	none	140	none	0.594	140	none	0.622	48	3.5	0.336	85	none	0.755	17	2	0.0979	26	none
ENSG00000091542	ALKBH5	Alkylated repair protein alkB homolog 5. [Source:Uniprot/SWISSPROT;Acc:Q6P6C2]	120	0.873	0.839	55	1.01e-116	0.478	117	1.27e-93	0.967	105	1	0.533	106	none	none	86	1.34e-12	0.699	130	336	0.909	15	0.0397	0.259	5	0.665	0.0481	94	none	none	98	none	0.594	102	none	0.622	106	none	0.692	106	none	0.755	106	none	0.608	106	none
ENSG00000178597	PSAPL1	CDNA FLJ40379 fis, clone TESTI2035262, weakly similar to PROACTIVATOR POLYPEPTIDE. [Source:Uniprot/SPTREMBL;Acc:Q8N7T4]	121	0.879	0.846	105	1.27e-38	0.913	96	2.88e-262	0.793	88	1	0.533	92	none	none	11	1.2e-164	0.0894	81	57.4	0.566	103	none	none	135	none	none	138	none	none	138	none	0.594	138	none	0.622	139	none	0.692	139	none	0.755	139	none	0.608	139	none
ENSG00000186364	NUDT17	Putative nucleoside diphosphate-linked moiety X motif 17, mitochondrial precursor (EC 3.6.1.-) (Nudix motif 17). [Source:Uniprot/SWISSPROT;Acc:P0C025]	122	0.898	0.853	45	1.92e-127	0.391	108	5.75e-185	0.893	100	1	0.533	102	none	none	118	0.197	0.951	82	59.2	0.573	104	none	none	136	none	none	139	none	none	139	none	0.594	139	none	0.622	140	none	0.692	140	none	0.755	140	none	0.608	140	none
ENSG00000132406	TMEM128	Transmembrane protein 128. [Source:Uniprot/SWISSPROT;Acc:Q5BJH2]	123	0.899	0.86	30	6.47e-140	0.261	116	1.27e-93	0.967	132	none	none	132	none	none	91	3.25e-09	0.74	116	184	0.811	55	none	0.776	50	0.749	0.481	106	none	none	19	2	0.0839	48	none	0.622	65	none	0.692	89	none	0.755	89	none	0.608	89	none
ENSG00000141034	C17orf39	Uncharacterized protein C17orf39. [Source:Uniprot/SWISSPROT;Acc:Q8IVV7]	124	0.899	0.867	82	1.07e-83	0.713	130	none	none	114	1	0.533	115	none	none	133	none	none	129	321	0.902	7	0.0313	0.121	58	0.761	0.558	88	0.886	0.957	93	none	0.594	97	none	0.622	102	none	0.692	70	5	0.49	73	none	0.608	75	none
ENSG00000197566	ZNF624	Zinc finger protein 624. [Source:Uniprot/SWISSPROT;Acc:Q9P2J8]	125	0.902	0.874	96	1.17e-60	0.835	37	0	0.306	36	1	0.533	55	none	none	97	2.5e-07	0.789	11	8.49e-36	0.0769	64	none	none	85	0.804	0.817	114	none	none	114	none	0.594	115	none	0.622	118	none	0.692	118	none	0.755	118	none	0.608	118	none
ENSG00000170891	CYTL1	Cytokine-like protein 1 precursor (Protein C17). [Source:Uniprot/SWISSPROT;Acc:Q9NRR1]	126	0.915	0.881	51	4.07e-119	0.443	33	0	0.273	125	none	none	126	none	none	14	1.05e-150	0.114	94	76.8	0.657	50	none	0.776	93	0.821	0.894	92	0.921	1	96	none	0.594	100	none	0.622	105	none	0.692	65	2.5	0.448	69	none	0.608	71	none
ENSG00000176547	OR4C3	Olfactory receptor 4C3 (Olfactory receptor OR11-98). [Source:Uniprot/SWISSPROT;Acc:Q8NH37]	127	0.921	0.888	128	none	none	44	0	0.372	42	1	0.533	61	none	none	43	9.58e-61	0.35	30	7e-06	0.21	73	none	none	126	none	none	133	none	none	133	none	0.594	133	none	0.622	135	none	0.692	135	none	0.755	135	none	0.608	135	none
ENSG00000177459	C8orf47	CDNA FLJ39553 fis, clone RECTM2000510. [Source:Uniprot/SPTREMBL;Acc:Q8N1L8]	128	0.934	0.895	99	1.39e-55	0.861	135	none	none	140	none	none	140	none	none	82	4.21e-15	0.659	140	473	0.979	58	none	0.776	118	none	none	125	none	none	125	none	0.594	125	none	0.622	128	none	0.692	128	none	0.755	128	none	0.608	128	none
ENSG00000172208	OR4X2	Olfactory receptor 4X2 (Olfactory receptor OR11-105). [Source:Uniprot/SWISSPROT;Acc:Q8NGF9]	129	0.935	0.902	117	none	none	43	0	0.372	41	1	0.533	60	none	none	83	5.28e-15	0.675	26	1.41e-07	0.182	39	none	0.776	110	none	none	122	none	none	122	none	0.594	123	none	0.622	126	none	0.692	126	none	0.755	126	none	0.608	126	none
ENSG00000163170	BOLA3	BolA-like protein 3. [Source:Uniprot/SWISSPROT;Acc:Q53S33]	130	0.937	0.909	77	2.38e-95	0.67	129	none	none	113	1	0.533	114	none	none	132	none	none	136	448	0.951	137	none	none	20	0.698	0.192	98	none	none	102	none	0.594	106	none	0.622	110	none	0.692	110	none	0.755	110	none	0.608	110	none
ENSG00000175619	OR4B1	Olfactory receptor 4B1 (Olfactory receptor OR11-106) (OST208). [Source:Uniprot/SWISSPROT;Acc:Q8NGF8]	131	0.937	0.916	140	none	none	48	0	0.372	46	1	0.533	65	none	none	33	3.3e-73	0.26	27	4.24e-07	0.189	71	none	none	124	none	none	131	none	none	131	none	0.594	131	none	0.622	133	none	0.692	133	none	0.755	133	none	0.608	133	none
ENSG00000181350	C17orf76	CDNA FLJ35696 fis, clone SPLEN2019774. [Source:Uniprot/SPTREMBL;Acc:Q8NAA5]	132	0.939	0.923	40	2.51e-132	0.348	126	none	none	135	none	none	135	none	none	96	1.75e-07	0.78	108	137	0.755	119	none	none	99	0.837	0.952	117	none	none	117	none	0.594	118	none	0.622	121	none	0.692	121	none	0.755	121	none	0.608	121	none
ENSG00000178988	MRFAP1L1	Morf4 family associated protein 1-like 1 [Source:RefSeq_peptide;Acc:NP_689514]	133	0.945	0.93	22	3.79e-145	0.191	125	none	none	134	none	none	134	none	none	123	1	0.984	113	164	0.79	122	none	none	12	0.689	0.115	20	0.678	0.217	40	none	0.594	62	none	0.622	73	none	0.692	92	none	0.755	92	none	0.608	92	none
ENSG00000176567	OR4X1	Olfactory receptor 4X1 (Olfactory receptor OR11-104). [Source:Uniprot/SWISSPROT;Acc:Q8NH49]	134	0.945	0.937	131	none	none	45	0	0.372	43	1	0.533	62	none	none	32	3.3e-73	0.26	28	2e-06	0.196	72	none	none	125	none	none	132	none	none	132	none	0.594	132	none	0.622	134	none	0.692	134	none	0.755	134	none	0.608	134	none
ENSG00000158423	RIBC1	RIB43A-like with coiled-coils protein 1. [Source:Uniprot/SWISSPROT;Acc:Q8N443]	135	0.945	0.944	108	6.2e-34	0.939	138	none	none	118	1	0.533	119	none	none	115	0.00378	0.927	124	254	0.867	129	none	none	141	none	none	142	none	none	142	none	0.594	142	none	0.622	142	none	0.692	142	none	0.755	142	none	0.608	142	none
ENSG00000154025	SLC5A10	solute carrier family 5 (sodium/glucose cotransporter), member 10 (SLC5A10), transcript variant 1, mRNA [Source:RefSeq_dna;Acc:NM_152351]	136	0.946	0.951	70	1.97e-104	0.609	105	2.27e-235	0.86	97	1	0.533	99	none	none	110	4.96e-05	0.894	141	592	0.986	141	none	none	143	none	none	143	none	none	143	none	0.594	143	none	0.622	143	none	0.692	143	none	0.755	143	none	0.608	143	none
ENSG00000163982	OTOP1	otopetrin 1 [Source:RefSeq_peptide;Acc:NP_819056]	137	0.952	0.958	113	2.53e-20	0.983	9	0	0.0744	121	none	none	122	none	none	137	none	none	77	50	0.538	100	none	none	133	none	none	137	none	none	137	none	0.594	137	none	0.622	138	none	0.692	138	none	0.755	138	none	0.608	138	none
ENSG00000205309	NT5M	5\\\'(3\')-deoxyribonucleotidase, mitochondrial precursor (EC 3.1.3.-) (5\',3\'-nucleotidase, mitochondrial) (Deoxy-5\'-nucleotidase 2) (dNT-2). [Source:Uniprot/SWISSPROT;Acc:Q9NPB1]	138	0.973	0.965	122	none	none	77	0	0.636	70	1	0.533	33	1	0.825	41	1.08e-61	0.333	142	628	0.993	142	none	none	9	0.683	0.0865	75	0.846	0.815	83	none	0.594	91	none	0.622	96	none	0.692	48	1.48	0.336	58	none	0.608	61	none
ENSG00000186060	TRIM16L	Tripartite motif-containing protein 16-like protein (Tripartite motif- containing protein 70). [Source:Uniprot/SWISSPROT;Acc:Q309B1]	139	0.978	0.972	73	3e-100	0.635	128	none	none	112	1	0.533	113	none	none	121	1	0.984	41	0.636	0.287	80	none	none	128	none	none	57	0.813	0.62	70	none	0.594	83	none	0.622	90	none	0.692	97	none	0.755	97	none	0.608	97	none
ENSG00000176555	OR4S1	Olfactory receptor 4S1 (Olfactory receptor OR11-100). [Source:Uniprot/SWISSPROT;Acc:Q8NGB4]	140	0.98	0.979	136	none	none	46	0	0.372	44	1	0.533	63	none	none	44	9.58e-61	0.35	25	4e-08	0.175	70	none	none	123	none	none	130	none	none	130	none	0.594	130	none	0.622	132	none	0.692	132	none	0.755	132	none	0.608	132	none
ENSG00000124343	XG	Glycoprotein Xg precursor (Protein PBDX). [Source:Uniprot/SWISSPROT;Acc:P55808]	141	0.989	0.986	139	none	none	106	1.45e-219	0.876	98	1	0.533	100	none	none	24	3.66e-111	0.195	143	821	1	143	none	none	89	0.808	0.856	116	none	none	116	none	0.594	117	none	0.622	120	none	0.692	120	none	0.755	120	none	0.608	120	none
ENSG00000183564	SMCR5	Smith-Magenis syndrome chromosome region candidate 5 protein. [Source:Uniprot/SPTREMBL;Acc:Q8TEV8]	142	0.99	0.993	115	1.95e-15	1	139	none	none	141	none	none	141	none	none	141	none	none	115	177	0.804	123	none	none	140	none	none	141	none	none	141	none	0.594	141	none	0.622	141	none	0.692	141	none	0.755	141	none	0.608	141	none
ENSG00000082929	C4orf6	Uncharacterized protein C4orf6 (Protein AC1). [Source:Uniprot/SWISSPROT;Acc:Q99440]	143	0.995	1	114	4.6e-18	0.991	41	0	0.339	126	none	none	127	none	none	80	4.21e-15	0.659	123	235	0.86	128	none	none	83	0.8	0.798	90	0.899	0.978	95	none	0.594	99	none	0.622	104	none	0.692	105	none	0.755	105	none	0.608	105	none
[truncated: 16 more columns]
