# Supplementary material for: Rare Copy Number Variants Contribute to Congenital Left-Sided Heart Disease
Source: PLoS Genet. 2012 Sep 6;8(9):e1002903. doi: 10.1371/journal.pgen.1002903 (PMC3435243; doi:10.1371/journal.pgen.1002903)
Supplement: Table S9 — SAGE analysis for genes identified in the LS-CHD cohort. The mouse homologues for the human genes intersecting rare CNVs were filter for enriched expression in the outflow tract versus ventricle and atrium in developing mouse hearts. (XLSX) [file pgen.1002903.s014.xlsx]

## Sheet: Sheet1
Ensembl mouse ID	Human Ensembl Gene ID	Associated Gene Name	Description	position	tag	OFT	Atria	Ventricle	AVC	Enrichment
ENSMUSG00000033467	ENSG00000205755	CRLF2	cytokine receptor-like factor 2 Gene [Source:MGI Symbol;Acc:MGI:1889506]	1	ACCCTGTGACCTTGAAG	1.16	0.214	0.308	1.02	4.44444
ENSMUSG00000029121	ENSG00000072832	CRMP1	collapsin response mediator protein 1 Gene [Source:MGI Symbol;Acc:MGI:107793]	1	TCCTGTGTCAACAACCC	1.48	0	0	0.889	10.963
ENSMUSG00000054196	ENSG00000164932	CTHRC1	collagen triple helix repeat containing 1 Gene [Source:MGI (curated);Acc:MGI:1915838]	1	CTGTCAGCGCTGGTATT	3.76	0	0	8.21	27.8519
ENSMUSG00000063897	ENSG00000169084	DHRSX	dehydrogenase/reductase (SDR family) X chromosome Gene [Source:MGI Symbol;Acc:MGI:2181510]	1	ACCCCTGACCTGCCGTG	1.16	0	0	0.823	8.59259
ENSMUSG00000026048	ENSG00000134899	ERCC5	excision repair cross-complementing rodent repair deficiency, complementation group 5 Gene [Source:MGI (curated);Acc:MGI:103582]	1	GGAGGCAAGGCTGTGTG	1.65	0.3	0.284	1.68	5.65068
ENSMUSG00000050248	ENSG00000173040	EVC2	Ellis van Creveld syndrome 2 homolog (human) Gene [Source:MGI (curated);Acc:MGI:1915775]	1	CTCTGTTTTTCCATAAA	0.835	0	0	1.55	6.18519
ENSMUSG00000059326	ENSG00000185291	IL3RA	interleukin 3 receptor, alpha (low affinity) [Source:HGNC Symbol;Acc:6012]	1	ATCAAAGTTCGATAGTC	8.5	0.557	0	8.58	30.5206
ENSMUSG00000001034	ENSG00000166484	MAPK7	mitogen-activated protein kinase 7 Gene [Source:MGI (curated);Acc:MGI:1346347]	1	AACCCTGCTGACATTGA	1.06	0	0.26	2.16	8.15385
ENSMUSG00000042436	ENSG00000166482	MFAP4	microfibrillar-associated protein 4 Gene [Source:MGI (curated);Acc:MGI:1342276]	1	AGAGGCAGCAGGGATCA	0.873	0.15	0	1.28	11.64
ENSMUSG00000048450	ENSG00000163132	MSX1	homeobox, msh-like 1 Gene [Source:MGI (curated);Acc:MGI:97168]	1	CTGGTGCTTCACCAAGG	2.18	0.45	0.142	8.58	7.36486
ENSMUSG00000005667	ENSG00000065911	MTHFD2	methylenetetrahydrofolate dehydrogenase (NAD+ dependent), methenyltetrahydrofolate cyclohydrolase Gene [Source:MGI (curated);Acc:MGI:1338850]	1	GCTCTACAGAACCTCAC	10.2	1.54	1.78	4.56	6.14458
ENSMUSG00000027999	ENSG00000123739	PLA2G12A	phospholipase A2, group XIIA Gene [Source:MGI Symbol;Acc:MGI:1913600]	1	CCTTCCTGAGACTCGCT	11	2.68	3.41	13.9	3.61248
ENSMUSG00000020528	ENSG00000141127	PRPSAP2	phosphoribosyl pyrophosphate synthetase-associated protein 2 Gene [Source:MGI (curated);Acc:MGI:2384838]	1	ACCTTTTTAGGAACGCT	6.13	1.33	2.18	5.56	3.49288
ENSMUSG00000062115	ENSG00000108557	RAI1	retinoic acid induced 1 Gene [Source:MGI (curated);Acc:MGI:103291]	1	CTCGCTTCTGTGTGTCG	8.96	0.129	0.284	13	43.3898
ENSMUSG00000049892	ENSG00000108551	RASD1	RAS, dexamethasone-induced 1 Gene [Source:MGI (curated);Acc:MGI:1270848]	1	AACAAAATCTCTACATT	2.2	0.343	0	1.4	12.828
ENSMUSG00000039474	ENSG00000109501	WFS1	Wolfram syndrome 1 homolog (human) Gene [Source:MGI Symbol;Acc:MGI:1328355]	1	TCCAAACTGGGCTCTGA	0.816	0	0.237	1.15	6.88608
